# Supplementary material for: Quantitative Trait Locus (QTL) Mapping Reveals a Role for Unstudied Genes in Aspergillus Virulence
Source: PLoS One. 2011 Apr 29;6(4):e19325. doi: 10.1371/journal.pone.0019325 (PMC3084825; doi:10.1371/journal.pone.0019325)
Supplement: Table S1 — Aspergillus nidulans linkage map, including genetic and physical positions and segregation data for each marker. (XLS) [file pone.0019325.s001.xls]

## Sheet: Supporting Table 1
Chromosome	Marker name	Position (Haldane cM)	Physical position (bp)	number A4 alleles	number A91 alleles	percentage A4 alleles
I	cntg-108-334799	0	17989	19	41	0.316667
I	cntg-108-283654	0	69134	17	42	0.288136
I	cntg-108-268320	1.72431	84468	16	43	0.271186
I	cntg-108-218461	5.29726	134327	14	44	0.241379
I	cntg-108-168194	10.7572	184594	17	42	0.288136
I	cntg-108-146694	22.5767	206094	15	44	0.254237
I	cntg-108-116588	44.1833	236200	18	41	0.305085
I	cntg-108-86286	45.9076	266502	17	42	0.288136
I	cntg-108-39743	55.5528	313045	15	44	0.254237
I	cntg-108-2973	60.9151	349815	16	43	0.271186
I	cntg-208-6394	60.9151	358446	16	43	0.271186
I	cntg-107-428780	60.9151	375033	16	45	0.262295
I	cntg-107-404043	60.9151	399770	15	44	0.254237
I	cntg-107-353862	64.6205	449951	15	41	0.267857
I	cntg-107-331123	72.328	472690	17	42	0.288136
I	cntg-107-294633	74.0523	509180	16	44	0.266667
I	cntg-107-261025	74.0523	542788	10	35	0.222222
I	cntg-107-201006	76.3783	602807	16	41	0.280702
I	cntg-107-172101	90.4709	631712	15	46	0.245902
I	cntg-107-128153	90.4709	675660	15	43	0.258621
I	cntg-107-81685	92.2255	722128	14	45	0.237288
I	cntg-107-34574	92.2255	769239	4	46	0.08
I	cntg-106-52863	92.2255	818503	15	45	0.25
I	cntg-106-13264	103.595	858102	18	42	0.3
I	cntg-204-537	105.29	877143	18	43	0.295082
I	cntg-105-246517	105.29	908017	17	43	0.283333
I	cntg-105-214311	108.74	940223	17	43	0.283333
I	cntg-105-199041	110.526	955493	19	39	0.327586
I	cntg-105-156490	116.087	998044	17	43	0.283333
I	cntg-105-131165	119.537	1023369	17	43	0.283333
I	cntg-105-95520	119.537	1059014	18	41	0.305085
I	cntg-105-45122	123.047	1109412	16	45	0.262295
I	cntg-105-5190	123.047	1149344	16	42	0.275862
I	cntg-207-4774	124.865	1155886	15	41	0.267857
I	cntg-104-264473	147.464	1192728	17	40	0.298246
I	cntg-104-237958	151.102	1219243	22	38	0.366667
I	cntg-104-207160	152.888	1250041	20	38	0.344828
I	cntg-104-141319	152.888	1315882	20	38	0.344828
I	cntg-104-78707	154.643	1378494	21	37	0.362069
I	cntg-104-61872	156.397	1395329	22	38	0.366667
I	cntg-104-32840	161.857	1424361	23	35	0.396552
I	cntg-104-3775	165.43	1453426	23	37	0.383333
I	cntg-103-67256	165.43	1457612	23	37	0.383333
I	cntg-103-39564	170.698	1485304	22	38	0.366667
I	cntg-102-114354	178.119	1541276	20	38	0.344828
I	cntg-102-74318	183.579	1581312	17	42	0.288136
I	cntg-102-37207	187.152	1618423	19	39	0.327586
I	cntg-194-4057	187.152	1659155	19	39	0.327586
I	cntg-101-183272	188.907	1688769	18	40	0.310345
I	cntg-101-132690	200.497	1739351	23	37	0.383333
I	cntg-101-103862	202.221	1768179	23	36	0.389831
I	cntg-101-67935	205.731	1804106	21	38	0.355932
I	cntg-101-39558	205.731	1832483	22	37	0.372881
I	cntg-100-321528	209.304	1887864	21	37	0.362069
I	cntg-100-288930	214.764	1920462	22	37	0.372881
I	cntg-100-240840	214.764	1968552	22	33	0.4
I	cntg-100-168171	222.624	2041221	21	36	0.368421
I	cntg-100-137193	226.262	2072199	23	37	0.383333
I	cntg-100-58323	239.805	2151069	22	38	0.366667
I	cntg-100-2529	239.805	2206863	23	36	0.389831
I	cntg-109-42958	239.805	2254554	22	38	0.366667
I	cntg-109-82627	243.378	2294223	20	38	0.344828
I	cntg-109-132190	243.378	2343786	21	38	0.355932
I	cntg-109-176850	245.133	2388446	23	36	0.389831
I	cntg-109-205315	250.495	2416911	26	33	0.440678
I	cntg-234-580	250.495	2449220	26	33	0.440678
I	cntg-110-15227	252.313	2463816	27	31	0.465517
I	cntg-110-54580	257.875	2503169	23	36	0.389831
I	cntg-110-80966	257.875	2529555	21	37	0.362069
I	cntg-110-122921	257.875	2571510	24	35	0.40678
I	cntg-110-156931	259.599	2605520	23	37	0.383333
I	cntg-110-202073	263.172	2650662	19	39	0.327586
I	cntg-110-256006	272.817	2704595	22	37	0.372881
I	cntg-110-284097	293.96	2732686	24	35	0.40678
I	cntg-111-4766	303.246	2750229	23	36	0.389831
I	cntg-111-53005	304.97	2798468	22	38	0.366667
I	cntg-202-4715	306.725	not mapped	23	35	0.396552
I	cntg-112-13676	308.479	2821657	22	39	0.360656
I	cntg-112-24972	308.479	2832953	22	36	0.37931
I	cntg-112-76908	308.479	2884889	21	39	0.35
I	cntg-112-127379	308.479	2935360	20	39	0.338983
I	cntg-112-172657	308.479	2980638	22	38	0.366667
I	cntg-112-222346	311.929	3030327	20	40	0.333333
I	cntg-112-274299	323.519	3082280	16	43	0.271186
I	cntg-112-310474	323.519	3118455	16	43	0.271186
I	cntg-113-13660	329.295	3175465	21	36	0.368421
I	cntg-113-57473	343.387	3219278	24	35	0.40678
I	cntg-113-101621	346.897	3263426	22	38	0.366667
I	cntg-113-159311	350.47	3321116	21	38	0.355932
I	cntg-113-201871	354.043	3363676	20	40	0.333333
I	cntg-113-309532	359.605	3471337	18	40	0.310345
I	cntg-114-1138	359.605	3482464	21	39	0.35
I	cntg-114-24562	359.605	3505888	21	39	0.35
I	cntg-187-6008	365.166	3509685	19	39	0.327586
I	cntg-115-24562	370.727	3537678	19	41	0.316667
I	cntg-115-41436	370.727	3554552	19	41	0.316667
I	cntg-115-68864	372.452	3581980	20	39	0.338983
I	cntg-115-113634	379.737	3626750	20	40	0.333333
I	cntg-181-1259	379.737	3640865	20	40	0.333333
I	cntg-116-6717	383.187	3654830	20	40	0.333333
I	cntg-116-33534	383.187	3681647	20	40	0.333333
II	cntg-134-6988	0	6988	23	38	0.377049
II	cntg-134-57963	0	57963	23	36	0.389831
II	cntg-135-10032	0	88802	23	38	0.377049
II	cntg-135-53145	1.69508	131915	22	38	0.366667
II	cntg-135-115618	17.2028	194388	24	37	0.393443
II	cntg-135-117282	17.2028	196052	24	33	0.421053
II	cntg-135-159142	22.7641	237912	28	33	0.459016
II	cntg-135-183998	24.4592	262768	27	33	0.45
II	cntg-135-253337	47.2971	332107	29	32	0.47541
II	cntg-135-275672	50.6882	354442	29	32	0.47541
II	cntg-136-12351	55.8653	392262	30	31	0.491803
II	cntg-136-24126	59.2564	404037	30	31	0.491803
II	cntg-232-3042	60.9232	412862	31	30	0.508197
II	cntg-137-7097	62.6183	421308	29	31	0.483333
II	cntg-137-30835	66.0679	445046	32	29	0.52459
II	cntg-193-2506	66.0679	448345	32	27	0.542373
II	cntg-138-3918	66.0679	457607	31	29	0.516667
II	cntg-138-30822	71.336	484511	34	26	0.566667
II	cntg-139-7064	73.031	500644	34	27	0.557377
II	cntg-139-44264	78.2991	537844	32	28	0.533333
II	cntg-139-58651	78.2991	552231	33	28	0.540984
II	cntg-139-111099	78.2991	604679	31	28	0.525424
II	cntg-139-166248	78.2991	659828	23	22	0.511111
II	cntg-139-218477	85.4541	712057	33	27	0.55
II	cntg-139-297428	115.189	791008	31	27	0.534483
II	cntg-139-322284	123.049	815864	33	25	0.568966
II	cntg-140-487	132.694	846194	29	30	0.491525
II	cntg-140-20693	138.255	866400	34	25	0.576271
II	cntg-203-3160	138.255	875083	34	25	0.576271
II	cntg-141-23129	141.765	901047	32	27	0.542373
II	cntg-141-33912	141.765	911830	32	27	0.542373
II	cntg-141-101047	141.765	978965	29	29	0.5
II	cntg-141-152319	155.858	1030237	30	29	0.508475
II	cntg-141-172471	155.858	1050389	30	31	0.491803
II	cntg-190-5257	155.858	1082526	30	31	0.491803
II	cntg-142-11335	164.81	1097644	31	30	0.508197
II	cntg-142-37489	166.505	1123798	32	28	0.533333
II	cntg-143-2465	166.505	1132604	32	29	0.52459
II	cntg-143-25286	168.172	1155425	33	28	0.540984
II	cntg-144-13071	168.172	1173217	33	28	0.540984
II	cntg-144-25421	171.622	1185567	32	28	0.533333
II	cntg-144-69410	171.622	1229556	31	28	0.525424
II	cntg-229-1246	171.622	1236052	31	28	0.525424
II	cntg-145-35818	176.984	1272260	32	27	0.542373
II	cntg-145-57738	176.984	1294180	32	27	0.542373
II	cntg-145-97407	178.709	1333849	33	26	0.559322
II	cntg-145-130503	178.709	1366945	35	26	0.57377
II	cntg-145-158494	178.709	1394936	33	26	0.559322
II	cntg-174-12678	178.709	1435708	33	26	0.559322
II	cntg-243-2551	178.709	not mapped	33	26	0.559322
II	cntg-70-34009	178.709	1451200	33	26	0.559322
II	cntg-70-23459	178.709	1461750	33	26	0.559322
II	cntg-69-63381	178.709	1502923	33	26	0.559322
II	cntg-69-16877	182.219	1549427	33	26	0.559322
II	cntg-68-227241	183.943	1589826	34	27	0.557377
II	cntg-68-183038	194.896	1634029	28	33	0.459016
II	cntg-68-140814	196.591	1676253	26	34	0.433333
II	cntg-68-65621	196.591	1751446	26	34	0.433333
II	cntg-68-18410	200.04	1798657	24	36	0.4
II	cntg-67-231273	207.326	1839940	24	35	0.40678
II	cntg-67-225764	207.326	1845449	24	36	0.4
II	cntg-67-181377	207.326	1889836	24	36	0.4
II	cntg-67-126583	232.867	1944630	30	30	0.5
II	cntg-67-80146	234.562	1991067	31	29	0.516667
II	cntg-67-14514	240.124	2056699	30	28	0.517241
II	cntg-66-78049	241.878	2085017	34	27	0.557377
II	cntg-66-571	243.545	2162495	33	28	0.540984
II	cntg-65-262480	243.545	2178757	33	28	0.540984
II	cntg-65-215484	246.995	2225753	32	28	0.533333
II	cntg-65-149896	254.416	2291341	26	33	0.440678
II	cntg-65-102911	261.701	2338326	26	33	0.440678
II	cntg-65-55949	273.291	2385288	26	33	0.440678
II	cntg-65-15509	286.835	2425728	29	30	0.491525
II	cntg-64-171187	290.345	2473513	29	31	0.483333
II	cntg-64-126047	295.613	2518653	28	33	0.459016
II	cntg-64-71222	299.964	2573478	30	18	0.625
II	cntg-64-19368	304.314	2625332	30	31	0.491803
II	cntg-221-4469	305.981	not mapped	31	30	0.508197
II	cntg-63-15991	307.706	2670768	28	31	0.474576
II	cntg-62-158778	319.296	2729131	30	30	0.5
II	cntg-62-118578	324.706	2769331	27	13	0.675
II	cntg-62-78054	324.706	2809855	26	33	0.440678
II	cntg-62-6830	328.217	2881079	25	35	0.416667
II	cntg-191-1054	328.217	2888437	25	35	0.416667
II	cntg-61-816873	329.912	2944181	26	34	0.433333
II	cntg-61-744169	333.422	3016885	29	31	0.483333
II	cntg-61-706527	335.146	3054527	29	31	0.483333
II	cntg-61-660146	336.841	3100908	28	32	0.466667
II	cntg-61-588080	340.414	3172974	26	33	0.440678
II	cntg-61-566526	342.139	3194528	25	34	0.423729
II	cntg-61-516509	345.649	3244545	27	32	0.457627
II	cntg-61-477323	349.159	3283731	27	32	0.457627
II	cntg-61-422204	349.159	3338850	27	32	0.457627
II	cntg-61-370467	350.883	3390587	26	33	0.440678
II	cntg-61-319951	350.883	3441103	26	33	0.440678
II	cntg-61-263600	350.883	3497454	26	33	0.440678
II	cntg-61-202888	360.169	3558166	25	34	0.423729
II	cntg-61-154919	360.169	3606135	25	34	0.423729
II	cntg-61-104358	369.455	3656696	29	32	0.47541
II	cntg-61-25860	396.159	3735194	25	33	0.431034
II	cntg-60-47457	399.732	3781686	28	33	0.459016
II	cntg-60-3003	413.545	3826140	28	30	0.482759
II	cntg-59-166212	423.007	3844950	34	27	0.557377
II	cntg-59-156180	426.398	3854982	36	25	0.590164
II	cntg-59-59187	439.683	3951975	32	28	0.533333
II	cntg-59-18673	439.683	3992489	33	27	0.55
III	cntg-86-88867	0	23381	33	26	0.559322
III	cntg-86-22122	9.4621	90126	32	28	0.533333
III	cntg-84-605572	21.0522	163219	33	26	0.559322
III	cntg-84-580184	52.2599	188607	28	30	0.482759
III	cntg-84-500775	72.0807	268016	22	36	0.37931
III	cntg-84-429206	83.9001	339585	25	35	0.416667
III	cntg-84-366050	106.738	402741	26	34	0.433333
III	cntg-84-308134	110.376	460657	29	29	0.5
III	cntg-84-250238	114.014	518553	28	32	0.466667
III	cntg-84-195842	129.831	572949	31	29	0.516667
III	cntg-84-145054	137.392	623737	24	34	0.413793
III	cntg-84-98122	137.392	670669	24	34	0.413793
III	cntg-84-62259	142.852	706532	28	31	0.474576
III	cntg-84-22536	142.852	746255	28	31	0.474576
III	cntg-83-40064	152.138	786775	25	34	0.423729
III	cntg-83-16631	157.5	810208	26	33	0.440678
III	cntg-82-42268	157.5	829656	16	29	0.355556
III	cntg-82-2956	167.534	868968	26	33	0.440678
III	cntg-183-1596	167.534	872879	27	33	0.45
III	cntg-81-146394	167.534	891058	26	33	0.440678
III	cntg-81-66487	172.896	970965	25	34	0.423729
III	cntg-81-10875	178.356	1026577	23	35	0.396552
III	cntg-201-3365	178.356	1039188	25	35	0.416667
III	cntg-80-328519	178.356	1049690	23	35	0.396552
III	cntg-80-289554	180.111	1088655	24	34	0.413793
III	cntg-80-225646	180.111	1152563	24	35	0.40678
III	cntg-80-169490	189.573	1208719	24	35	0.40678
III	cntg-80-116946	205.712	1261263	21	38	0.355932
III	cntg-80-40260	207.436	1337949	20	39	0.338983
III	cntg-80-2771	212.798	1375438	21	38	0.355932
III	cntg-79-188840	212.798	1396575	21	38	0.355932
III	cntg-79-163833	222.26	1421582	22	36	0.37931
III	cntg-79-100830	233.85	1484585	20	38	0.344828
III	cntg-79-81136	235.605	1504279	22	37	0.372881
III	cntg-79-19910	242.891	1565505	22	37	0.372881
III	cntg-238-3001	242.891	1586869	22	37	0.372881
III	cntg-78-348325	250.176	1594417	24	35	0.40678
III	cntg-78-292635	250.176	1650107	26	34	0.433333
III	cntg-78-221998	253.686	1720744	23	37	0.383333
III	cntg-78-197939	257.136	1744803	23	37	0.383333
III	cntg-78-184083	257.136	1758659	23	37	0.383333
III	cntg-78-129910	258.831	1812832	22	38	0.366667
III	cntg-78-81948	260.526	1860794	22	39	0.360656
III	cntg-78-5506	273.811	1937236	21	39	0.35
III	cntg-179-8973	273.811	1951056	19	39	0.327586
III	cntg-77-113102	273.811	1972902	21	38	0.355932
III	cntg-77-70421	277.449	2015583	20	39	0.338983
III	cntg-77-28984	277.449	2057020	22	37	0.372881
III	cntg-76-148791	277.449	2090523	22	31	0.415094
III	cntg-76-85916	277.449	2153398	20	39	0.338983
III	cntg-76-19115	286.911	2220199	18	40	0.310345
III	cntg-75-203583	286.911	2249324	18	40	0.310345
III	cntg-75-116515	294.473	2336392	14	43	0.245614
III	cntg-75-70548	296.259	2382359	15	43	0.258621
III	cntg-75-12541	296.259	2440366	15	43	0.258621
III	cntg-74-3088	296.259	2462306	15	43	0.258621
III	cntg-72-10082	296.259	2475122	15	43	0.258621
III	cntg-163-90391	296.259	2486837	15	42	0.263158
III	cntg-163-48547	296.259	2528681	15	43	0.258621
III	cntg-163-6568	296.259	2570660	15	43	0.258621
III	cntg-162-63069	296.259	2579261	15	43	0.258621
III	cntg-162-21493	296.259	2620837	15	43	0.258621
III	cntg-198-4241	299.832	2645005	15	43	0.258621
III	cntg-161-249785	299.832	2665828	15	43	0.258621
III	cntg-161-214076	301.586	2701537	14	45	0.237288
III	cntg-161-176700	305.159	2738913	16	44	0.266667
III	cntg-161-138178	305.159	2777435	14	45	0.237288
III	cntg-161-60815	309.708	2854798	4	43	0.0851064
III	cntg-161-13908	311.882	2901705	16	44	0.266667
III	cntg-214-1506	311.882	2920066	15	44	0.254237
III	cntg-160-144235	311.882	2923453	16	43	0.271186
III	cntg-160-113716	313.606	2953972	15	45	0.25
III	cntg-160-48323	327.15	3019365	19	40	0.322034
III	cntg-160-15033	338.52	3052655	19	41	0.316667
III	cntg-159-39651	345.675	3084502	19	41	0.316667
III	cntg-159-3199	347.37	3120954	21	40	0.344262
III	cntg-209-5894	349.037	3129385	22	39	0.360656
III	cntg-158-280278	350.732	3132719	20	40	0.333333
III	cntg-158-201462	379.783	3211535	24	35	0.40678
III	cntg-158-155416	391.841	3257581	28	30	0.482759
III	cntg-158-98510	413.448	3314487	27	31	0.465517
III	cntg-158-32486	425.506	3380511	28	28	0.5
IV	cntg-128-209028	0	71280	44	16	0.733333
IV	cntg-128-153481	11.1572	126827	50	10	0.833333
IV	cntg-128-138049	12.8523	142259	52	9	0.852459
IV	cntg-128-80909	30.3359	199399	59	2	0.967213
IV	cntg-128-40430	30.3359	239878	59	2	0.967213
IV	cntg-128-10584	30.3359	269724	59	2	0.967213
IV	cntg-127-122196	32.0028	297139	60	1	0.983607
IV	cntg-127-64936	33.6696	354399	59	2	0.967213
IV	cntg-127-29928	33.6696	389407	59	2	0.967213
IV	cntg-127-8816	37.0607	410519	57	4	0.934426
IV	cntg-126-39521	37.0607	420686	52	4	0.928571
IV	cntg-126-3652	42.9499	456555	53	6	0.898305
IV	cntg-125-32220	42.9499	460230	53	6	0.898305
IV	cntg-125-15291	46.4601	477159	51	8	0.864407
IV	cntg-124-54688	51.8224	492136	50	10	0.833333
IV	cntg-124-2325	58.9774	544499	46	14	0.766667
IV	cntg-123-126055	58.9774	553974	44	14	0.758621
IV	cntg-123-90547	60.7633	589482	46	14	0.766667
IV	cntg-123-68781	60.7633	611248	45	15	0.75
IV	cntg-123-9364	74.307	670665	39	20	0.661017
IV	cntg-223-1585	76.0314	683255	40	21	0.655738
IV	cntg-122-208448	77.6982	690692	39	22	0.639344
IV	cntg-122-175118	82.9662	724022	39	21	0.65
IV	cntg-122-130023	84.6905	769117	39	20	0.661017
IV	cntg-122-90996	93.9764	808144	44	17	0.721311
IV	cntg-122-13399	111.46	885741	45	16	0.737705
IV	cntg-121-4738	111.46	908448	45	16	0.737705
IV	cntg-121-4205	111.46	908981	45	16	0.737705
IV	cntg-119-131582	113.155	923715	45	15	0.75
IV	cntg-119-84998	113.155	970299	45	15	0.75
IV	cntg-119-39199	122.271	1016098	42	18	0.7
IV	cntg-119-6695	133.428	1048602	40	20	0.666667
IV	cntg-118-92989	135.123	1067178	39	21	0.65
IV	cntg-118-74232	144.24	1085935	40	20	0.666667
IV	cntg-118-27912	155.397	1132255	43	18	0.704918
IV	cntg-211-5898	168.433	1160279	36	25	0.590164
IV	cntg-117-264677	173.701	1176175	36	24	0.6
IV	cntg-117-213906	180.856	1226946	38	22	0.633333
IV	cntg-117-159286	182.551	1281566	40	21	0.655738
IV	cntg-117-113103	184.246	1327749	40	20	0.666667
IV	cntg-117-86013	184.246	1354839	39	20	0.661017
IV	cntg-117-7772	185.971	1433080	39	21	0.65
IV	cntg-129-37350	185.971	1478301	39	21	0.65
IV	cntg-129-62679	185.971	1503630	39	21	0.65
IV	cntg-129-112338	189.481	1553289	38	21	0.644068
IV	cntg-129-165266	191.205	1606217	37	22	0.627119
IV	cntg-129-201632	196.567	1642583	39	21	0.65
IV	cntg-129-212737	196.567	1653688	38	21	0.644068
IV	cntg-129-283372	201.93	1724323	40	20	0.666667
IV	cntg-129-333753	205.44	1774704	39	21	0.65
IV	cntg-129-395735	216.809	1836686	39	20	0.661017
IV	cntg-129-445585	230.622	1886536	39	20	0.661017
IV	cntg-129-484230	230.622	1925181	37	21	0.637931
IV	cntg-129-528515	230.622	1969466	37	21	0.637931
IV	cntg-129-582854	230.622	2023805	40	20	0.666667
IV	cntg-129-624362	232.346	2065313	38	21	0.644068
IV	cntg-130-20302	239.632	2089188	40	19	0.677966
IV	cntg-130-57355	243.27	2126241	38	20	0.655172
IV	cntg-130-102729	245.024	2171615	38	21	0.644068
IV	cntg-130-126528	250.484	2195414	39	21	0.65
IV	cntg-130-176998	254.122	2245884	36	22	0.62069
IV	cntg-130-222069	254.122	2290955	38	21	0.644068
IV	cntg-130-289004	259.582	2357890	36	23	0.610169
IV	cntg-131-6664	263.155	2384233	35	23	0.603448
IV	cntg-131-60023	274.745	2437592	30	29	0.508475
IV	cntg-131-112833	282.166	2490402	27	31	0.465517
IV	cntg-132-11846	283.952	2504490	26	31	0.45614
IV	cntg-132-47384	291.514	2540028	26	32	0.448276
IV	cntg-132-85189	291.514	2577833	26	32	0.448276
IV	cntg-132-109796	291.514	2602440	28	31	0.474576
IV	cntg-132-160260	303.104	2652904	27	32	0.457627
IV	cntg-132-231328	318.921	2723972	29	31	0.483333
IV	cntg-133-7538	322.494	2757863	26	32	0.448276
IV	cntg-133-52526	322.494	2802851	28	32	0.466667
V	cntg-146-9701	0	9701	24	36	0.4
V	cntg-149-18001	0	38838	24	37	0.393443
V	cntg-149-24111	0	44948	24	37	0.393443
V	cntg-150-5914	0	65524	24	37	0.393443
V	cntg-150-19797	0	79407	24	37	0.393443
V	cntg-150-35810	0	95420	24	37	0.393443
V	cntg-150-95318	3.44964	154928	24	36	0.4
V	cntg-151-1472	6.95986	171001	26	33	0.440678
V	cntg-151-38429	16.2457	207958	23	37	0.383333
V	cntg-152-28322	41.787	275146	29	31	0.483333
V	cntg-152-52071	49.0726	298895	26	33	0.440678
V	cntg-153-2871	50.7969	303400	25	34	0.423729
V	cntg-153-49214	77.501	349743	26	33	0.440678
V	cntg-153-121221	89.3205	421750	26	33	0.440678
V	cntg-153-190125	102.864	490654	23	36	0.389831
V	cntg-153-195329	108.324	495858	24	34	0.413793
V	cntg-153-225124	130.923	525653	21	37	0.362069
V	cntg-153-290491	136.383	591020	23	38	0.377049
V	cntg-153-319476	143.412	620005	25	36	0.409836
V	cntg-153-378460	168.954	678989	24	36	0.4
V	cntg-154-2942	176.109	711116	26	34	0.433333
V	cntg-154-19228	176.109	727402	26	34	0.433333
V	cntg-155-16651	181.377	754108	25	35	0.416667
V	cntg-155-36404	190.493	773861	24	36	0.4
V	cntg-156-224	192.217	778304	24	35	0.40678
V	cntg-156-8628	197.58	786708	26	34	0.433333
V	cntg-157-12534	202.942	802389	26	33	0.440678
V	cntg-157-44583	223.641	834438	30	29	0.508475
V	cntg-157-107424	232.926	897279	35	26	0.57377
V	cntg-89-268316	232.926	1391543	32	26	0.551724
V	cntg-89-219009	236.564	1342236	33	26	0.559322
V	cntg-89-153295	238.289	1276522	33	27	0.55
V	cntg-89-97377	241.738	1220604	34	27	0.557377
V	cntg-89-21207	245.249	1144434	32	27	0.542373
V	cntg-88-171462	250.709	1110769	31	29	0.516667
V	cntg-88-122749	250.709	1062056	29	30	0.491525
V	cntg-88-60912	254.219	1000219	29	30	0.491525
V	cntg-88-17342	254.219	956649	29	30	0.491525
V	cntg-98-550636	254.219	1423908	29	30	0.491525
V	cntg-98-505170	254.219	1469374	29	30	0.491525
V	cntg-98-453404	259.679	1521140	25	33	0.431034
V	cntg-98-391274	259.679	1583270	26	33	0.440678
V	cntg-98-372918	259.679	1601626	26	32	0.448276
V	cntg-98-334433	265.139	1640111	23	35	0.396552
V	cntg-98-289621	265.139	1684923	23	36	0.389831
V	cntg-98-238755	265.139	1735789	23	34	0.403509
V	cntg-98-181129	274.784	1793415	22	36	0.37931
V	cntg-98-134044	280.244	1840500	25	34	0.423729
V	cntg-98-61435	291.613	1913109	23	36	0.389831
V	cntg-98-7926	295.124	1966618	25	34	0.423729
V	cntg-97-19323	300.583	1986599	24	34	0.413793
V	cntg-97-1915	300.583	2004007	12	35	0.255319
V	cntg-199-5194	300.583	2007898	24	35	0.40678
V	cntg-96-79455	305.946	2031228	21	38	0.355932
V	cntg-96-47134	311.308	2063549	24	35	0.40678
V	cntg-96-1712	318.729	2108971	27	33	0.45
V	cntg-95-84791	320.453	2128489	25	35	0.416667
V	cntg-95-13317	329.569	2199963	28	32	0.466667
V	cntg-95-4399	329.569	2208881	29	31	0.483333
V	cntg-94-519723	329.569	2212736	29	31	0.483333
V	cntg-94-471241	334.932	2261218	30	29	0.508475
V	cntg-94-421031	336.686	2311428	28	32	0.466667
V	cntg-94-369145	343.841	2363314	26	34	0.433333
V	cntg-94-313842	343.841	2418617	27	33	0.45
V	cntg-94-252982	351.262	2479477	23	36	0.389831
V	cntg-94-187472	356.929	2544987	24	34	0.413793
V	cntg-94-120578	360.502	2611881	26	34	0.433333
V	cntg-94-61669	365.864	2670790	29	30	0.491525
V	cntg-94-8803	377.233	2723656	29	32	0.47541
V	cntg-93-320613	403.343	2750369	31	28	0.525424
V	cntg-93-281777	408.803	2789205	29	30	0.491525
V	cntg-93-226794	418.089	2844188	31	29	0.516667
V	cntg-93-203234	419.813	2867748	29	30	0.491525
V	cntg-93-172595	425.175	2898387	33	27	0.55
V	cntg-93-112883	450.717	2958099	35	25	0.583333
V	cntg-93-55252	470.99	3015730	31	30	0.508197
V	cntg-92-54548	480.276	3081019	30	29	0.508475
VI	cntg-170-198679	0	17825	32	28	0.533333
VI	cntg-170-155854	1.69508	60650	32	29	0.52459
VI	cntg-170-109463	10.8112	107041	35	25	0.583333
VI	cntg-170-73838	14.3214	142666	35	24	0.59322
VI	cntg-170-17703	32.5196	198801	37	24	0.606557
VI	cntg-206-5108	37.7877	217460	34	26	0.566667
VI	cntg-169-344179	41.2979	229067	32	27	0.542373
VI	cntg-169-286456	50.5837	286790	27	33	0.45
VI	cntg-169-240696	55.8518	332550	28	32	0.466667
VI	cntg-169-199160	55.8518	374086	28	31	0.474576
VI	cntg-169-124425	57.6377	448821	25	34	0.423729
VI	cntg-169-65134	59.362	508112	28	33	0.459016
VI	cntg-169-10222	61.0288	563024	27	34	0.442623
VI	cntg-58-71740	61.0288	585028	25	33	0.431034
VI	cntg-58-5643	61.0288	651125	25	34	0.423729
VI	cntg-57-24778	61.0288	658718	25	34	0.423729
VI	cntg-56-42292	61.0288	683367	27	34	0.442623
VI	cntg-56-582	61.0288	725077	27	33	0.45
VI	cntg-55-439493	66.2968	778927	28	33	0.459016
VI	cntg-55-398219	71.6591	820201	25	34	0.423729
VI	cntg-55-351559	79.2206	866861	27	32	0.457627
VI	cntg-55-326393	79.2206	892027	25	34	0.423729
VI	cntg-55-265971	88.5065	952449	25	35	0.416667
VI	cntg-55-175295	132.626	1043125	31	28	0.525424
VI	cntg-55-130431	143.995	1087989	27	33	0.45
VI	cntg-55-79851	143.995	1138569	27	33	0.45
VI	cntg-55-50306	147.445	1168114	29	31	0.483333
VI	cntg-55-15886	155.153	1202534	28	29	0.491228
VI	cntg-54-181838	160.928	1218444	27	32	0.457627
VI	cntg-54-104972	189.98	1295310	30	30	0.5
VI	cntg-54-72299	191.675	1327983	32	29	0.52459
VI	cntg-54-3906	196.943	1396376	34	26	0.566667
VI	cntg-231-2846	196.943	1402109	9	25	0.264706
VI	cntg-53-38593	199.974	1416771	31	29	0.516667
VI	cntg-52-68642	207.26	1468341	32	28	0.533333
VI	cntg-52-2303	225.093	1534680	29	31	0.483333
VI	cntg-51-1036073	232.248	1615276	29	31	0.483333
VI	cntg-51-1027350	232.248	1623999	29	31	0.483333
VI	cntg-51-1003014	233.944	1648335	30	30	0.5
VI	cntg-51-944768	233.944	1706581	30	30	0.5
VI	cntg-51-887720	237.454	1763629	29	30	0.491525
VI	cntg-51-844548	242.816	1806801	28	33	0.459016
VI	cntg-51-734719	263.515	1916630	32	27	0.542373
VI	cntg-51-684909	284.658	1966440	36	23	0.610169
VI	cntg-51-659547	288.168	1991802	38	21	0.644068
VI	cntg-51-611678	293.436	2039671	21	20	0.512195
VI	cntg-51-552719	296.001	2098630	38	20	0.655172
VI	cntg-51-501092	299.574	2150257	37	22	0.627119
VI	cntg-51-460598	301.298	2190751	38	21	0.644068
VI	cntg-51-441663	303.022	2209686	40	20	0.666667
VI	cntg-51-401299	310.177	2250050	42	18	0.7
VI	cntg-51-372274	313.627	2279075	40	20	0.666667
VI	cntg-51-300709	319.087	2350640	39	19	0.672414
VI	cntg-51-220817	330.677	2430532	41	19	0.683333
VI	cntg-51-198609	330.677	2452740	42	19	0.688525
VI	cntg-51-158900	330.677	2492449	42	18	0.7
VI	cntg-51-128160	330.677	2523189	42	19	0.688525
VI	cntg-51-119482	332.344	2531867	43	18	0.704918
VI	cntg-51-52779	334.011	2598570	44	17	0.721311
VI	cntg-51-5718	335.677	2645631	45	16	0.737705
VI	cntg-189-6488	335.677	2656922	45	16	0.737705
VI	cntg-50-37973	337.372	2669229	46	14	0.766667
VI	cntg-49-180853	358.071	2731261	41	19	0.683333
VI	cntg-49-107525	371.884	2804589	32	27	0.542373
VI	cntg-49-59736	381.17	2852378	36	24	0.6
VI	cntg-49-4717	390.632	2907397	35	23	0.603448
VI	cntg-227-1884	400.277	2915326	29	28	0.508772
VI	cntg-48-90291	402.063	2921938	32	29	0.52459
VI	cntg-48-26056	407.24	2986173	31	30	0.508197
VI	cntg-47-131398	407.24	3018804	27	30	0.473684
VI	cntg-47-55658	438.448	3094544	28	29	0.491228
VI	cntg-47-21494	454.922	3128708	28	31	0.474576
VI	cntg-46-66859	460.382	3183462	30	28	0.517241
VI	cntg-46-29459	460.382	3220862	29	28	0.508772
VI	cntg-235-810	460.382	3250121	29	28	0.508772
VI	cntg-45-56551	460.382	3280023	29	28	0.508772
VI	cntg-45-5773	460.382	3330801	32	28	0.533333
VII	cntg-200-2613	0	4889	18	41	0.305085
VII	cntg-219-2739	0	10626	18	42	0.3
VII	cntg-168-214863	0	26222	18	41	0.305085
VII	cntg-168-159693	2.326	81392	18	26	0.409091
VII	cntg-168-106153	2.326	134932	19	40	0.322034
VII	cntg-168-63127	7.99244	177958	13	45	0.224138
VII	cntg-168-9043	11.6304	232042	14	44	0.241379
VII	cntg-167-30076	13.385	253081	15	43	0.258621
VII	cntg-166-36479	18.8449	287477	16	42	0.275862
VII	cntg-166-18821	18.8449	305135	16	42	0.275862
VII	cntg-165-111918	24.3049	335385	17	41	0.293103
VII	cntg-165-80507	28.0103	366796	16	40	0.285714
VII	cntg-165-13625	37.8458	433678	15	42	0.263158
VII	cntg-176-13107	41.4838	449390	15	43	0.258621
VII	cntg-164-145351	41.4838	466767	14	43	0.245614
VII	cntg-164-92032	45.1217	520086	15	43	0.258621
VII	cntg-164-35322	46.9077	576796	14	43	0.245614
VII	cntg-185-3866	48.726	not mapped	14	42	0.25
VII	cntg-22-13383	50.5444	644752	14	43	0.245614
VII	cntg-22-74152	50.5444	705521	14	42	0.25
VII	cntg-22-89533	50.5444	720902	14	43	0.245614
VII	cntg-22-120523	56.1057	751892	15	42	0.263158
VII	cntg-22-154224	57.9241	785593	19	40	0.322034
VII	cntg-22-182249	57.9241	813618	17	40	0.298246
VII	cntg-22-216215	59.7425	847584	18	38	0.321429
VII	cntg-224-2153	63.4479	910495	18	40	0.310345
VII	cntg-23-30444	69.0091	941877	16	41	0.280702
VII	cntg-23-65783	69.0091	977216	20	40	0.333333
VII	cntg-24-31312	70.795	1015239	16	42	0.275862
VII	cntg-25-4616	70.795	1030863	16	41	0.280702
VII	cntg-25-64458	70.795	1090705	19	41	0.316667
VII	cntg-25-104305	74.433	1130552	17	40	0.298246
VII	cntg-25-161206	90.907	1187453	23	34	0.403509
VII	cntg-25-209328	96.4683	1235575	23	35	0.396552
VII	cntg-182-2391	108.288	1257387	26	32	0.448276
VII	cntg-26-6130	115.709	1271344	30	29	0.508475
VII	cntg-26-27398	123.62	1292612	9	32	0.219512
VII	cntg-26-72176	128.888	1337390	25	33	0.431034
VII	cntg-26-95193	130.642	1360407	24	35	0.40678
VII	cntg-26-139939	149.221	1405153	24	35	0.40678
VII	cntg-26-191928	163.033	1457142	18	40	0.310345
VII	cntg-26-341649	187.418	1606863	21	37	0.362069
VII	cntg-26-351644	187.418	1616858	21	38	0.355932
VII	cntg-27-1350	187.418	1656035	18	37	0.327273
VII	cntg-27-81128	189.306	1735813	20	40	0.333333
VII	cntg-27-111313	189.306	1765998	19	38	0.333333
VII	cntg-28-2715	189.306	1771264	20	39	0.338983
VII	cntg-28-60370	193.154	1828919	13	42	0.236364
VII	cntg-28-70216	193.154	1838765	13	42	0.236364
VII	cntg-29-52692	218.695	1920239	21	39	0.35
VII	cntg-29-117154	248.43	1984701	14	44	0.241379
VII	cntg-29-169640	253.89	2037187	13	46	0.220339
VII	cntg-29-232739	267.434	2100286	18	41	0.305085
VII	cntg-29-288439	272.894	2155986	16	42	0.275862
VII	cntg-29-351392	278.354	2218939	16	43	0.271186
VII	cntg-29-413038	282.059	2280585	14	42	0.25
VII	cntg-29-485988	285.907	2353535	14	41	0.254545
VII	cntg-29-525371	285.907	2392918	15	42	0.263158
VII	cntg-30-773	285.907	2393759	14	42	0.25
VII	cntg-30-50604	285.907	2443590	11	45	0.196429
VII	cntg-30-88196	294.089	2481182	16	40	0.285714
VII	cntg-31-487	297.794	2483335	14	45	0.237288
VII	cntg-32-42415	303.57	2527853	10	45	0.181818
VII	cntg-32-96192	316.688	2581630	15	41	0.267857
VII	cntg-32-102657	316.688	2588095	15	41	0.267857
VII	cntg-32-180045	326.722	2665483	21	39	0.35
VII	cntg-32-196032	326.722	2681470	21	39	0.35
VII	cntg-32-268600	338.312	2754038	20	39	0.338983
VII	cntg-32-399612	351.855	2885050	19	41	0.316667
VII	cntg-32-412387	353.55	2897825	20	40	0.333333
VII	cntg-244-2536	355.275	2924533	21	38	0.355932
VII	cntg-34-3334	355.275	2927113	19	40	0.322034
VII	cntg-34-69726	357.061	2993505	20	39	0.338983
VII	cntg-34-129897	368.651	3053676	20	39	0.338983
VII	cntg-34-173506	372.224	3097285	21	37	0.362069
VII	cntg-35-15561	373.978	3116715	20	38	0.344828
VII	cntg-35-69282	373.978	3170436	18	17	0.514286
VII	cntg-36-30545	373.978	3215772	18	42	0.3
VII	cntg-36-61980	379.246	3247207	21	39	0.35
VII	cntg-241-1744	384.514	3283467	18	42	0.3
VII	cntg-37-3023	384.514	3287667	18	42	0.3
VII	cntg-37-69858	384.514	3354502	18	41	0.305085
VII	cntg-38-2883	384.514	3362305	18	42	0.3
VII	cntg-38-45105	384.514	3404527	17	42	0.288136
VII	cntg-38-123049	384.514	3482471	18	42	0.3
VII	cntg-38-152581	389.782	3512003	21	39	0.35
VII	cntg-38-171201	397.068	3530623	23	36	0.389831
VII	cntg-38-207515	413.207	3566937	28	32	0.466667
VII	cntg-242-1377	418.569	3593188	26	34	0.433333
VII	cntg-39-1083	418.569	3595872	25	34	0.423729
VII	cntg-39-41018	428.031	3635807	24	35	0.40678
VII	cntg-39-85039	439.621	3679828	28	31	0.474576
VII	cntg-39-152618	459.009	3747407	22	34	0.392857
VII	cntg-39-211179	469.043	3805968	20	36	0.357143
VII	cntg-220-2317	474.709	3837286	19	38	0.333333
VII	cntg-40-1779	474.709	3842437	19	37	0.339286
VII	cntg-40-63516	474.709	3904174	20	39	0.338983
VII	cntg-40-142103	480.169	3982761	16	42	0.275862
VII	cntg-41-4122	485.836	3995543	17	39	0.303571
VII	cntg-41-56200	485.836	4047621	18	38	0.321429
VII	cntg-42-37418	485.836	4091645	18	41	0.305085
VII	cntg-42-76573	493.695	4130800	20	35	0.363636
VII	cntg-43-26085	499.471	4179759	17	42	0.288136
VII	cntg-43-41841	499.471	4195515	19	40	0.322034
VII	cntg-228-4078	505.032	4215260	18	41	0.305085
VII	cntg-43-67745	508.67	4221419	20	39	0.338983
VII	cntg-43-128822	518.315	4282496	17	42	0.288136
VII	cntg-43-189692	543.265	4343366	22	34	0.392857
VII	cntg-43-248950	563.085	4402624	24	34	0.413793
VII	cntg-43-315469	566.791	4469143	23	33	0.410714
VIII	cntg-172-2022	0	26214	26	35	0.42623
VIII	cntg-172-61430	0	85622	26	35	0.42623
VIII	cntg-172-100033	13.2852	124225	20	40	0.333333
VIII	cntg-172-160786	39.9893	184978	25	34	0.423729
VIII	cntg-172-205984	53.533	230176	28	31	0.474576
VIII	cntg-172-273370	64.9025	297562	24	36	0.4
VIII	cntg-172-351541	88.2335	375733	31	28	0.525424
VIII	cntg-172-426333	95.795	450525	25	34	0.423729
VIII	cntg-172-477556	116.494	501748	25	34	0.423729
VIII	cntg-172-503256	116.494	527448	27	34	0.442623
VIII	cntg-173-1240	116.494	549082	27	33	0.45
VIII	cntg-20-5235	116.494	578207	27	32	0.457627
VIII	cntg-19-60891	116.494	594088	25	34	0.423729
VIII	cntg-19-21136	116.494	633843	25	34	0.423729
VIII	cntg-18-171340	116.494	667417	25	34	0.423729
VIII	cntg-18-151373	116.494	687384	26	34	0.433333
VIII	cntg-18-129388	116.494	709369	27	34	0.442623
VIII	cntg-18-79548	123.779	759209	26	33	0.440678
VIII	cntg-18-41011	125.565	797746	26	33	0.440678
VIII	cntg-18-12572	132.851	826185	26	33	0.440678
VIII	cntg-17-337739	142.137	853107	30	31	0.491803
VIII	cntg-17-291401	143.804	899445	31	30	0.508197
VIII	cntg-17-255188	143.804	935658	31	29	0.516667
VIII	cntg-17-244439	143.804	946407	31	30	0.508197
VIII	cntg-17-181142	145.499	1009704	30	30	0.5
VIII	cntg-17-112952	145.499	1077894	30	31	0.491803
VIII	cntg-17-50550	154.451	1140296	31	30	0.508197
VIII	cntg-17-5891	159.628	1184955	28	33	0.459016
VIII	cntg-16-437943	159.628	1203220	26	33	0.440678
VIII	cntg-16-383612	161.352	1257551	27	34	0.442623
VIII	cntg-16-318049	161.352	1323114	26	34	0.433333
VIII	cntg-16-270659	166.715	1370504	29	30	0.491525
VIII	cntg-16-222292	174	1418871	30	30	0.5
VIII	cntg-16-152607	175.695	1488556	29	32	0.47541
VIII	cntg-16-97015	179.087	1544148	27	34	0.442623
VIII	cntg-16-47444	192.63	1593719	26	33	0.440678
VIII	cntg-15-170368	197.993	1648333	28	32	0.466667
VIII	cntg-15-135428	201.442	1683273	30	30	0.5
VIII	cntg-15-55015	210.558	1763686	29	32	0.47541
VIII	cntg-15-9857	214.008	1808844	29	31	0.483333
VIII	cntg-14-340886	215.703	1840398	30	31	0.491803
VIII	cntg-14-275219	217.398	1906065	29	31	0.483333
VIII	cntg-14-268703	219.093	1912581	30	30	0.5
VIII	cntg-14-204087	222.543	1977197	32	29	0.52459
VIII	cntg-14-173952	222.543	2007332	32	28	0.533333
VIII	cntg-14-150416	222.543	2030868	32	29	0.52459
VIII	cntg-14-130581	222.543	2050703	31	29	0.516667
VIII	cntg-14-121237	222.543	2060047	32	29	0.52459
VIII	cntg-14-59226	227.72	2122058	33	28	0.540984
VIII	cntg-14-15360	229.387	2165924	32	29	0.52459
VIII	cntg-13-245438	234.564	2183753	29	32	0.47541
VIII	cntg-13-178951	234.564	2250240	26	32	0.448276
VIII	cntg-13-135819	236.318	2293372	27	34	0.442623
VIII	cntg-13-93158	258.917	2336033	33	11	0.75
VIII	cntg-13-41083	263.799	2388108	33	27	0.55
VIII	cntg-13-14315	267.31	2414876	34	26	0.566667
VIII	cntg-12-169001	278.9	2431595	34	24	0.586207
VIII	cntg-12-91363	290.49	2509233	35	25	0.583333
VIII	cntg-12-16261	295.95	2584335	33	26	0.559322
VIII	cntg-180-1746	295.95	2601589	35	26	0.57377
VIII	cntg-11-56719	295.95	2615066	33	26	0.559322
VIII	cntg-11-3838	307.319	2667947	33	26	0.559322
VIII	cntg-10-151555	309.074	2694630	31	27	0.534483
VIII	cntg-10-99494	309.074	2746691	31	27	0.534483
VIII	cntg-10-59163	314.534	2787022	32	29	0.52459
VIII	cntg-10-8212	328.078	2837973	31	28	0.525424
VIII	cntg-8-34459	328.078	2872657	31	28	0.525424
VIII	cntg-8-858	333.44	2906258	31	29	0.516667
VIII	cntg-7-741901	346.984	2938617	27	32	0.457627
VIII	cntg-7-691595	360.796	2988923	30	30	0.5
VIII	cntg-7-616705	368.217	3063813	31	27	0.534483
VIII	cntg-7-549598	375.638	3130920	33	27	0.55
VIII	cntg-7-502652	393.472	3177866	40	20	0.666667
VIII	cntg-7-464021	393.472	3216497	40	21	0.655738
VIII	cntg-7-404858	425.649	3275660	32	27	0.542373
VIII	cntg-7-365884	431.109	3314634	35	23	0.603448
VIII	cntg-7-311800	440.755	3368718	36	22	0.62069
VIII	cntg-7-252719	446.421	3427799	35	24	0.59322
VIII	cntg-7-208347	446.421	3472171	35	24	0.59322
VIII	cntg-7-151003	446.421	3529515	35	24	0.59322
VIII	cntg-7-118759	451.783	3561759	34	25	0.576271
VIII	cntg-7-69559	455.294	3610959	32	27	0.542373
VIII	cntg-7-64982	457.079	3615536	31	28	0.525424
VIII	cntg-7-828	457.079	3679690	31	28	0.525424
VIII	cntg-6-258790	458.865	3688719	34	25	0.576271
VIII	cntg-6-199740	460.651	3747769	31	27	0.534483
VIII	cntg-6-141595	464.289	3805914	35	24	0.59322
VIII	cntg-6-94484	466.014	3853025	34	25	0.576271
VIII	cntg-6-34847	466.014	3912662	35	24	0.59322
VIII	cntg-186-8766	466.014	3948458	34	25	0.576271
VIII	cntg-5-420804	471.376	3986262	35	24	0.59322
VIII	cntg-5-405461	473.1	4001605	37	24	0.606557
VIII	cntg-5-364100	478.368	4042966	38	22	0.633333
VIII	cntg-5-325067	480.063	4081999	39	21	0.65
VIII	cntg-5-275592	484.718	4131474	22	24	0.478261
VIII	cntg-5-210173	491.706	4196893	33	25	0.568966
VIII	cntg-5-150991	495.279	4256075	35	23	0.603448
VIII	cntg-5-100671	497.033	4306395	36	22	0.62069
VIII	cntg-5-54490	508.623	4352576	34	24	0.586207
VIII	cntg-5-5587	510.378	4401479	35	23	0.603448
VIII	cntg-246-1162	510.378	4407667	38	23	0.622951
VIII	cntg-4-142796	510.378	4421231	35	23	0.603448
VIII	cntg-4-70634	512.133	4493393	36	22	0.62069
VIII	cntg-4-2630	517.265	4561397	17	24	0.414634
VIII	cntg-230-4968	519.766	4568419	35	23	0.603448
VIII	cntg-3-96457	521.52	4599772	36	22	0.62069
VIII	cntg-3-52789	523.275	4643440	35	23	0.603448
VIII	cntg-3-3813	525.029	4692416	36	22	0.62069
VIII	cntg-2-165244	530.489	4699899	33	25	0.568966
VIII	cntg-2-120936	532.244	4744207	34	24	0.586207
VIII	cntg-2-60825	546.337	4804318	30	27	0.526316
VIII	cntg-2-14037	546.337	4851106	34	27	0.557377
