# Supplementary material for: Quantitative Trait Locus (QTL) Mapping Reveals a Role for Unstudied Genes in Aspergillus Virulence
Source: PLoS One. 2011 Apr 29;6(4):e19325. doi: 10.1371/journal.pone.0019325 (PMC3084825; doi:10.1371/journal.pone.0019325)
Supplement: Table S2 — Sequence flanking SNP markers. (XLS) [file pone.0019325.s002.xls]

## Sheet: Supporting Table 3
Locus_Name (composed of contig number and position within contig)	Sequence (sequence in brackets indicates SNP)
cntg-100-107921	CACACTCCAAATTCCAATCAGATGGTTCATATTGCCCCTAATGGATGGTGAGAGGCGGGGACATAGCCGCATCGCCCGAGATGCCCAGCAAGCTGGGCAT[T/C]CACGAGAGCTGACCAGATAACGCCGTTCTTCATCTTGGATTTAGTTGTGTGATGAGGAAAAAATTCGACCATGAGAATCACTCGCCGCCTTTTGTGTGTG
cntg-100-137193	CTTGTTGAACAGATTAAGGAAGATCTAGACGTCTCGCGCGTGGCCCATTTCACTCCCACCGATGCTGCAATTGCCAGGACTCCTGAAGGTACCATGTTCG[A/T]AGACGTGCTGAACACAAAGTCAAGACAAACATTTGACAAGAATACCAAAGATTATGATATTCTCAAGTGGGAGGAGGAGATGCGGGCACACTTGGCCCAG
cntg-100-168171	GGTTGTTGATAGGTATGCTTTAAGACCCTCTATGGCTCAGCTCTAAAGGGCCTCCCACAAATCCCTCTACCGTTAGTTCGTACGAATACGAAGAGCCTCA[A/G]GTTTCAATCAGATCGGAGTGCAATCTCAACCAGGAAGGTAATGCCGGACTCCTGGGCGGGCTCAACCCGCTCGCGCAAAAAAAGGGTTCAACTACATGTA
cntg-100-189278	AAAGACGAAACAGTTCCAAGTCACCTAGTGGAGATTTCAGAAACCAATGACGGCCAACCACATGTGCCTGAAAAAGCGACTATCGAGCTCGACGCTGGGG[A/G]GCCCGCGTCAACTGGGAAGAAGAGCAAGAAGAAGAACAAAAAGAAGCAGGGCGTATCTTCAGTATTCGAAGAGGCCTTGTCCTCCGAAGTTGCTGGTGCC
cntg-100-240840	CAAGCTTCGGATGATTGATGGCTCATTCTAATTCTCATAGACATCAGTTCAAAAGGCAACTTGCTCATTCGAAAATTCCTCGAAACTCTTTCATCAGTGC[T/G]TCTTCGGCTAGCCGGTTCACGCATAGTGTTGATGATAATCGCACCGTCCTTCATCTTCTGAATCGGTGATTCTCAAACAAGATATGATGTGGCAGCGTTC
cntg-100-2529	TGTTGGTGTGCCAAACGATTTACAGCCTGGAGGTACCCTATGGAATCAAACTGTTAAGTTCTTGCGATCGTTTGATCCAATTCAGATTAGATACGTTGGC[A/C]ATGAATGGCGAGAACTTGTTGACTCGGTGGCCAACGCCGCGCTATCTGTTTCCAAGGTAAGAGGACGTTCTCCCAATGGAGCCTTGGACCCTTGCCAGAA
cntg-100-288930	TATATATCAATTTGGTACATTTCCAATATGCGATTTGACAGCTGAAAAGACATGCCCATTATGTAGAATATTATTGATGAACCGCGACTAGTTAGCAACC[A/G]GCAACCTCTCTCCCCACTATATATTTTACGGGTCATTCGACCGCCCACAGAGATTAGCTACGCTTATACAGTTGGAAGCTTCTCAAAAACTTAAACATGG
cntg-100-321528	GGCACAGAAGAGCGGGAGCAGCACCATTATTGAGGTCCTGAGCACCTGCGTTGGTCCAGAGTTCTACTGAAAAGCTTGGTCACGAGTAGCGGTATCGATT[T/G]AGGAGAATGACCATGTTGAGATTGGAAGGTCTGGAGCCGGACTTTGGGGTGGAGAATAAGGACGAACATGAGCACAAACAAAAGGGAGTATACCGAGTAC
cntg-100-58323	CTCTTCCACTGTCTTGGACCATCAATCCAGACGGCCCTCTTAAACGCGCCTCTGGCCGTGATCGTTGGCTGGGGTCTCAACAAAGACGTAAGCCTGAATT[A/T]TGAAATATTCATGATCGTCCTTGTGGTCCTGGCAATTCTTGTTGTCGGCAATTTCCTACGCGATGGGAGGTCGAATTATCTCGAGGGCGGTCTTTGTGTC
cntg-101-103862	CGTCGTCTGATCCTTTGGCGGCTGTGTAGTCTTTCGTGAGTGGCAGGTGCCCGCCTTTCAACAGAACAGCTCGAGGGCCCAGTGCAGCCACTCGTTTTGC[A/G]AGATCTATGAGCCCTTGGAGGTCCTCCGGATTGGTAGGCTCTTGACCAGCATCTTTCAGCAGAAGCTGTGCTTCTGGGATGTTTGGTGTAAGAATAGTTG
cntg-101-132690	GAATCTGCAAGGCTGTAATAGGCTTGAAGTTGACAGACTCCGGGGCCTCAAATGAAAATCATGAATGATGAACTTAAGCTGTATATACAGAACGATGAAT[T/G]ATGTTGTACATATTTGTCGTTCAGCCGAAAGGTATATATCGTGTCAGCACCAGGTAACGTATCTGGTGGTATAAGCAGTCACAATATATAGTAGGCAATC
cntg-101-183272	CAGTCCGGCCATCACCTCACGAAGAAGGGCTGGCTTCCTAACGAGTTCTGTGTCGCTCGAGCGAGAGTGGTACGGTATCCAAACCGTGTCCTTTTCGGTG[A/C]GAGATATTCGGTCAAATGATAGTCTGGGAACTGCTAGATTTCCCGACTTTCGAGAATCCATGCAAAACTGCCTGCACAAAACATCAGCAGATGTCATACT
cntg-101-39558	TATTTTGGTCTAAGAAGGAAATTCGGATTCTCATTCTTGGACTTGTGCGTCAATGATTTCTGTTGCAATCGCCATTTCTGGGGTCAAGGAGCTGAGACCT[T/C]TTCTTCGCAGGACAATGCTGGAAAGACCACTCTTCTCTACAGATTAAAGGTATGTTTCCGCAGTCTCTGTGTATAGTATACATGACTTCAACTTCGCCGC
cntg-10-151555	TCAGGCTATCCCCCTCCTCCCCCTCCTCACACTCACAACTCCCGTACAAGCCCTCCGAACAACCCGCATCCTCACCAAATTCACTCCCTCGTGCCCCGAT[T/C]CCTCTATCATCCCAGGCGACCTCGATCTCGCCGAAGAATTCACAGTAGGACTCAACATCCGCTCAGGCATTTGCCAAGGTGTCCCAGTGCCGCTCCCCCT
cntg-101-67935	GAATCCTCCTTACAGCTTTCACAACTCCGATCCTTTCAGCTTTATTCCTCACCCGGGGCCCCTTGATACTCAGATGGATTTCGATACACCGCACGAGCTT[A/G]ATTCTGTGGAGCCCGCACTAGCAGACTCTCAGCCCGCCTCTCCTATGCTTACGTCCCAGAGCCAGTCCAGTACTCGGCATTTCCCAAGTTTACTGCGAGC
cntg-102-114354	CAGACGAGGTTGAGAAAGCTCTTGCGCCGTTCTTGAGCCAGGTTCTGTGGAAGCTAGCTGAGGATCGAAAAGTCGGGTTTGAGCCGGGGAGTGCTGCAAA[A/G]AGGCGATGGTACGTCAGGTCGCGCCGGCCGAATTAACTGATTAGATGTTGTTCGCCATGTAGTAAACTATTTAGATTGCTTTGCTCTTATTTACGCTGAA
cntg-102-37207	CATTTGCCTTCCACAGAACGGACCAACGTGTGATCATGAATCATCAACAACGTAACAATCGCAAACAATCGCCCATTTCTGAAGCCACCATGGAAGTCAA[A/G]ACATCCTTAACGGCAGGAATAACATGAGCCACCTCCCAATATATAATCGCAGGAATATGACATCCTTAAATGCTCTCCTTTTCCCACACGCACGATAAAG
cntg-102-74318	AGGATGGGATTGAAGGGAAAGGTAAAAGAATGGTTGTGTTATAGAGAAATGCAGATGGAGAGAAAAGAGTAGGAATCTTTCACTCTTCACGTAATGTCTC[A/G]CTGCTGTCGCTACGGCAATGAAAGCCTGAACAGTGGTGTCTCTTTGCTGTCTTGCCTTGTTTTATTTGACCCTATTTGCCAGTAGTAAACAATTTCTGCC
cntg-103-39564	CAGAAAGCCTGAACTATACTGATCCAGAGCAGTTGACCCCCAACTTCGCGCAAGGTGCAAACCTCTGTATTGAAACCTCTGCAGCCCTCGCAAACAGCCT[T/C]CACAGACTGACCTCTTGCTACGCCGGCACATTCACCAAACCCACCGACGTCGAGATTCGACGTGCCCTCTCCTCCTACCAAGACACTATCCAACCCCGGA
cntg-103-67256	TACTTTCCTGGCAGTATTCTGGGAAACATACTGCTATTTATCTCTGCTATAATCTGGCACATGCGGATTTGCATACTTAGCGCTACCACCTTTTGAGGTG[A/G]CCCAGGGAAGGAAGGAAGCTGAGGGTGGATCTGGTTGTCTTGGATCGACTGTGGTAACCCCATCAGAGAGGTCATTTGTCGGTCTAGGACATAGATCGTC
cntg-104-141319	ATCAGTTTATCCTTCTGCAGGAGCAATTTGGAGTTGTTTCGCGACGGGCTCCGTTCGATTTGAGACGAAGGCGCAAATTGCCCATCGATATCTGGAGAGG[T/C]TCGATTGCGGAAACTGGCTGTAGAAAACGTTTAGTTCTCATATTCACGGAAATCGACTATACGGGATCGCGGCACTTACAAGAGCGGGAAACGTTCTTGT
cntg-104-207160	TCATTGAAGGCTGACTCGGATAAAGCCATGCTCATGTTCCTCGGCTTGAGTCTATCACGGGCGCGGACACAAAACAAAACCCTTTTTGAGGTCCACCGGG[A/T]GCCAGGAAATTTCCCGATCGATCCGAGTGCCGGCTGGATCATGGATGCCGTAGGTCCGCTGCGGGTCCGGAAAATTTTTCATAACGGAGCCAGGAAGTCA
cntg-104-237958	ATATCGACATCGTGGGAGACGGGTTTGCCGCGGCGGTAGCTGCCCACGATGATACACTCCACACCGTGGCCGTCGTACTGTGCGGTCGGACGGACAGAGG[T/C]CGAGTTCGCATGCTGGCATATGATCTTGCCAATAGCCTCGGTTTCCTCCCTGGGAATGTCGAGAAGGAATTCATCGTAGTACTTGACGCCGATTTGCTGC
cntg-104-264473	CCACTTCTGGCCTCGAAGCCATTTCCAGATCGTCCGAAACAATTCGTTTCTTTCCGCATCGTTATGTCTCAGTGCAGGAGTTATTGTAAGATAGTTACGG[A/G]GCGGAAAGGTTGATAAATGCTGATGGTGACCTTTAGATCTTCACCTCGTTGTATAGCATGCTCCCCACCTCCCGCGACTACCTCATGAAAGCCGGTTGGT
cntg-104-32840	ATCCCTTCTCATTTACTACTATGAATGTTCTGACTAGAATTTAGATATGGGTGGAAGAACGACGGATGATTTGATGATAGCACTATACCCTGCATATGCG[T/C]CTGTATATATTAGCATTTATACCCGTAACGATACCATTGTTCATTTACCCTTAAACTGTATCGATTGCACTCGTAGTCTACATCAAATTGGCCTGGGTTT
cntg-104-3775	GAGCGGGGGTGTGGGCTGATGTTTAATGCCTTTAATGCCTCTATGCCTAAGGCACTAGATTTTCACGTGCACTCAGTGACTTTTTTGATAGCATGACGTA[T/C]TCTAGCGGCTGCTACGGTTTTATGAATGATACTGTTACAGAAGATGAGGACTTTGTCAGTGGGTCGACAGCATCTTGTTGCTGTCTACTTGAGATCAGCT
cntg-104-61872	AGAGAGGTGGGAGGGGTGGATTACCCGACTCTTATTGTCGATATGGGCAAACGCCCACTCAGTGCTGTCAGTCGCAATGCCGTAGATTTCTCCGTCCATG[T/C]TCTCTTTCTTGCGGGCGTGATGAATCATTGCTAGCTCTTCAGCTTCGTCCCATCTCAGTGATCAAAGTGGGAAAGGGGATGCATACCCATCACCTTAAGT
cntg-104-78707	TCAGTACGCATATAAAGTGTCTCTTAAACCCGAGCATAAAGACAAGAACCACAAAGAACGCCACATACGCCCATTCCACAATATGCTAGAAATGCAATAA[A/T]ACTTGGCATCAGGGTCCAATAGCCTTGTACCAAACCATCAAGCTCCGCGCTCTCAGTTAAGACAGGCATAGAACCTCTTTGGGGAGTTCCGTTTGCTTTT
cntg-105-131165	CGGCTGGCAGTTGTTATGGCGAGGAGTGGGATGGTGGAAAACATCAAGACGGTACGTGTCCCTTTTATTTCTTCAGTTCTTTCTCTTCCTCCCTAATGAG[A/T]TTTGTCGGAGGCTAATTGTGGTGATAGGCCGTAACGTTCATCGAGCAAGGGCATGTGCGTGTCGGATCGGAGGTCGTCACGGACCCGGCGTACCTGGTTA
cntg-105-156490	AGGTAGACTATACCCTCCAGGGAATGATCTAATCGATGGTCCGGTTACGACTACCTCTTCTTCATCCTCCTAGTCCAAGAATGCGCTCCTAATCGCGTTT[A/G]ATGAAAATGTCCCGCCTGAAAACTGACTGAACGTGAAGAATAAAAATGCAAAAGCAAGGCATGCAACACAGAGAATGCAGGGCACCCGTGGCGCGTACCC
cntg-105-199041	AGGAGAGCAAACGGACAATCTCCCAAGAGTACGTTGTCAGACGGAGTGGAAAGCCCATTTTCACAGATTTATCACCCCTAATCTTTTAAACTCATCTCAA[A/T]TCAGTAGCACTTCTTGCGCGTGAATACTAATCATATTCTCACGTTTAGATCCCTTGGTCCGAGATGCCCCTCGAGTTTCTCCACTCCTACCGACACGCCT
cntg-105-214311	CTTCGTACACACTTCATCTCGAATCTCTTTTCTGCACCCTTTCTCAACCCGCTAGACGCTTACTTCTCAGGCCGTGTCAACGGTCTGCATTACTCGAACC[T/C]GTTGGATAAAATCGCAAACGTCAATTTGAACTCTTCCTCCATAGTCTCGCGAAATCGATTCACGAAACGATCCGCAGGTCGGTCCGCGGAAACAGGCGAT
cntg-105-246517	TTGACTCGCTTGACCTGCTTGCTGGAAGGATTTATCAGAGAATAACCGGAAGACGGTTCATTACTAGCTTGGTCAGGTGCTCATACGCTCATACCCCTGG[A/G]TAGAATTCATTTTGTGCCATCAATTCGTTATATTATCATATATACATCAAAATGTCTTATAGTCTTCTACCTTTCGTTAGGGAAAATGAGTGGTAGCGCA
cntg-105-45122	GGGTTCGAGAGATCACGATTGAAGACCAGGGGATGCGACAGTTTCGGTGGACGAAGAGGTATTTGAGCAGATTAGAGGCGAGAGACATGTGTTTATCCTT[T/C]AGATGGTAGTATTTTTGGACGGAGATTTGATCAGCGGGCTGGAGGGTTTCAAGGAGAGGAAGGGCTGCTGTTGAGGCGGTTAGAGGGCGGGTGTCGATGT
cntg-105-5190	ACGAGATACTGGTCCTGGTGCTAATTCATGTTTCTAGGTCCTGATCTGCCAGAGGGTTTTCTAGCGTGAAACACCTTGATATGGTTTTGTCCGTGGCAAA[A/C]CCTCAGTCAAAGCCTAAGAAACAGACAGTGTGGGATAACGAAGTGTTGATAATAGCTATAGTTTAATAGGAAACTTTGAATGTCTAAATGGCCATTTTTC
cntg-10-59163	CAATGGATCTCGTCCGCCTTTGCCCTCGGCGAGGATGTACCGGAGGGCTTCGACGGATTGGCGCAGTTGCGTTGGGTACGCGCCGGGTGGGGAGAGGGTA[A/T]ATGAGAGGAAGAAGATGGCGACGTCGTGGCCGTTTTTGTTGAGCTCCGTGAGGATCTCACCAAGGAAAATGAAGTGTCCCGGGACGGCAGGGAGGACGAA
cntg-105-95520	TATAAACGTGTTAACGATGCAGGTTGAATATACGAGACAGTAAGGATAAAGATAAATGATGAATAGATGCGACCGAATATCAAATGCGAGAACGTGCTGT[A/G]GCATCTACTCAGCCCTGCGGATAAAGTGGGGATGACGAAGCATCGGATAGATATCACGATTCAGATTGACAGACCACGATAGGTCAATTGACAATAGGAG
cntg-106-13264	GGCAGGCGTGGAACGTGGTCGAAACATTGAAACAACCGGATCATGGTCCGCTTGAGCTCACGCGAAGAACGCGCGTCTGTGTTTGGGACGACCTGGTAGA[T/C]GTTCCGGTTGCCATTCCTCTTCGAGGGCCGTCAACGGAGGCCCAGCGACGTAAGATCAGAGGTTATGATGATCGCTACGACCCAGACAATGAAGAAATGG
cntg-106-52863	AACTGCAAGAACAGATTGGAAAGTTGCCTGACGCCGTCGTCGCCTGTGTTGGTGGTGGTAGCAACGCTGTCGGCAGCTTCTACCCATTCTCCAAGGATAC[T/C]AGCGTCAAGCTTCTTGGTGTCGAAGCCGGTGGTGACGGTATCGACACAAATCGCCACTCCGCCACCCTCTCCGGCGGTAGCAAGGGTGTTCTTCACGGTG
cntg-107-128153	AGAAGGCAACGCTCTCGTCAGAGACAGTGCGGATGGTCTCTGTGCGACCCTCGGCAAACTTGCGGGTGGAGGCAGACTCGTAGGTTGGGCGGTTCTTGCC[A/G]TACATCTTGAAGTAGGCAAGTTGGATGATCATCTGCACGTACGCGTCGGGACTGCACTTGAACTTCTTGATCAGGCCCTTGCCGTAGCCCTGGTAAGCTT
cntg-107-172101	CGTCCGCGGCAGACTGCTCGTGTTCACTACGTGATCGTTTCGACGGCTCTCTCGGTTCGTCATGACACAGGTGTCCGATATTGCGCTTTATACATCGAGT[A/G]CAGGGTCGCTCCTTGATTTGTGAGAAGACAGTAGTCAGCAATGATTCGTGTTCTCCCAGGTTCTATCCTGCGATACGTTTCACAAGGACTCGTGTGCGGG
cntg-107-201006	AAGTTGTATACTATACAACAGTAGCCCCCAAAGTCCAAAAACATAGCACCTCAACGCATGCAAGTTCAGACATCAGCCCCAACTCAAGTAAACCTAGTAC[T/G]TTATACATTCCCTCCATTCATATTGTACATGTTATGATCTTCTCCGAGAGTTCCCATCCGGTATGTCATCAACCACCTAATCAACCGCCTCGCGTCACAA
cntg-107-232052	CCCAACGAAGAGCGCCCATACCAACACTCTTTTTATGATTTTGCTTTCCTCCCCTCCTCCGACCGACGACAATAACTTCTCGATAGCGAGCCGAAGACGA[T/C]ATGAGAGAAGGGGGTTTTCCGGGATTCGTTGGTTTAGACCCCTTAGAAATGTCACCAAGAACGCAACAAGGCCCAAGTGGACAACTTCCTCAAGGGGACT
cntg-107-261025	CGACGGATGCCAGCCTATATTCGTGGCCAAGAAGGCGATCGTGCATTATTCTACCGGACGATGCAAAGGTTTACGGAAATCTACGGGGACGACGCCGAGC[A/G]GTTTCGTCCAGAGCGGTGGTTGCAGCCTGCAGAGGGCAGCGGCAGGGTGCCGCTCCGTCGAGGTTGGGGATTCCTCCCCTTCAGCGGTGGCCCAAGGATC
cntg-107-294633	AGACATTACAATCGTTCCATCTGACCAGTGAAAGCTGTAACATTGAGCTTTATCCCGAGGCTGCCGCACTTGTTGTTGATGTTGCTGCTCATCTTCGAGA[A/G]CGGATCAAAACACTGGACCTCTCGCATGAGGTAAAGCGTTTAAAGAGGCTTCGCTATCGAGTCCACTCACAGACGAAGACAAAGACCTCCGATGTTCCTA
cntg-107-331123	TTCTCGATTGTACCTGGCTAATAGTATTAGGGGAGACCTGGTCTCGTGGTGCGATGACAGCAAGTACCGAACTGACATTCTCCATGATGGCCTCTTCACC[A/G]ACGACTGTGCGGTATGCGAATGATGTGAGGTCGAGGTTATGCAAGGACGACGATAAACAAATCAACGCAATGCAGCGTGTCAGCAGCCGAGCTGCGTGGT
cntg-107-34574	CATTGTTGCTATCTAGAGCTGCATAACTGAGCCCTTAGACGTAGTATATAGGATTACAATAGTCTCTAAATAAAGCTTCATCCAGCCAGGCGTTATTTGC[A/G]GTGACCGATTCCTGACCTCAGACCCGGCAGCGCCCGTTACTCTGAGCACAGTGCTGAATCATCCTACCTCTGATTGGTCAATTCCCAGATCACGGGTGTC
cntg-107-353862	CCGTGATTGTGGTTTGTCGAATTCAATATTTGTATGCGTTAAAGCTGCATGATAGCCCACCGTGGGCTCGTTTAGCGATAGATTGCGCATTACTGCATAC[C/G]GCAGTATCTGAGCCATCAACTATTACAAGAACCGCTATAAACCAGGGTTGAGGTCCGAATTCACGCCTTGTACCAGCAACCGAGCATATAGAGAATAACT
cntg-107-404043	GCCCTGGCGGCACGCACCTCCAATTCTTTTTCAAGGAGAAACCTCTTGCACAGCGGGTCATTGGACAGATCTTCAAGGAGAAGGCCGCATATGGATCAAA[T/C]GGGAACCAGGGTCTGCGGGACCCCAAGGACCCCTCTAAAGGCCGGAAGAAGATTATTGTCGAGTTCTCGTCGCCCAACATCGCGAAGCCCTTCCACGCCG
cntg-107-428780	GGTAGGTAAGAGTTGACCCATTGAGAAGAAAAATGCCAATGGTCTAACTCGACGGTCAGTCAAGGGTGACATGGAGAGGCCGGTATCAAAGCATACCGGG[T/C]CTGATAGCATATATCATGACTGGCCATCCCCCATCTTCGGTTTGACGAAGATAGCCCGAAGTTATATTTCAACGGGAGAAAACCCCATACCAACGGATCA
cntg-107-81685	TTCATCTTACTGCAAAAGTATATATCTGTAGACATGACGACATGGAACTGGCAGTTAGTCGTGAAAAGCATCAAGGGCCTATTAGTTTACATGTCATGCT[A/G]TACCTAGTGTCGAGTACTCATGAAGAATCAGGTCTATACTTAATCCACCAGAAAGCCATTTTCGTTTGCTTCGCTCCACGTTTCTTTATCAAAGGTAGAT
cntg-108-116588	ATCAAGACAAATCATTGATTTGTGATCGAATTCGAAGCTCGTAGAAATAGCAGAAGAGAATTGATTAATAATGCGTACCAAAAAAAAGGAAGCCATTGAT[T/C]CCCAGAGCAAACTGCATTTCTATATAAACTGCATTGTTCGCCTCCCCCTCAGTCTGGTACCAATCATAGTAATCAATTGCGCAATCACAACGAACTCCTC
cntg-108-146694	CACTTCCCGTGAGGAGTCACAGCTCGTTATATTTCGTTATTTCGTCGAAAATCGAGCCCCTCGCCTATTCGCACAAACCCGCCCAGGGCAAGTCAAAGTT[A/G]CACCAATAGTGGTTGCTGGAGCCAAAGAAAGGTTACTTGCTCTAGTGAGAGTCTGGACTGGCCCTTGTCCAACAGAACGCGGGGGCGCGCGTTACACCAT
cntg-108-168194	GACCGCCCCAGCTCTGTGGTCTCGGAGTCGTTCCGCTCGTGGCCGTCTTCCAGCCTCCTTCCTCCAGCCTGCCCTCTGTATCCCCGCATTCATTCCGCCC[C/G]TTCATGCACAGTCACTATACTGTCACAGCTAGTCTGCTTATCCTCGGATCCTTCACCCCTCTCCCCTCCTCGAGGGTCTAGGGATCGACTCTCGTCACCT
cntg-10-8212	ACATCCAGCCGTTGCCGATGCGGCTGTCATCGGTGTGCCAAAGTATGACGAAGATCATGTTGAGAAGATATGTCAAGAGCTAACGCAGGATTAGGGACGA[A/G]GATGAGGCCCCGCGAGCGTATATTGCCCTGAAGCCAGGGAAGAATGCCACTGCCAAAGACATTACAACCTTCATGGAGGGCAAGGTATCACGGATCAAGA
cntg-108-218461	CACAAACCACCGGTTCTCCAAGTGCCACTCCTTCTCCGGCTCAGCCAGTCCAATCTGCAGCCGTCACTACTAGATCTTTATAGATAATGGCTAGGAATTC[T/C]TACCTCATAGCGCAGCAATATCGACGGCACCAGCTTGTAAATTTCAAGGTAGGAGATGTTCTTCCCTAGGCAGGAGCGGTGGCCTCCGCCGAACTATAGC
cntg-108-268320	TAAATAGTTTGGGTCTGATCAGGAAAGCCACAGGCTTAGGACAAATATCACCGTTAGAGAACCCCATGATGTGGATTATCACAAACCATAAAAGATGCAC[A/G]ATAGACGAGATCACCGCAAGAAAGCGCCTATCCATATTTGCCCTGCTTCACGCCTCCAAATCCATTTGAAACCCCTTTTACGCTTTGGCTCCACTATCCA
cntg-108-283654	TGCACCCGAAGGACCAAATATCGCTGCTCCGACTAACACCGTCACCATAGCGGACCTCTGGAGCTTGATAAGCGCCCGGCATTTGGCGTAGAAGTGTCAC[T/C]GTGTCAGTGGCCTGCTGTTCGGGGAGCATAAAGCCACTGTCTCTACGTTTGGCCGAAGCTGTAATTATGGAGAGTCCGAAGTCGGTGATCATCCAGCTCC
cntg-108-2973	TGCACCGCGATCTCTTGATGCTACCACCCAATCACACCCACTAGCAAGGCCTGCTGATGTTGCAGCGAGTCCCTAACTCGGCTCTAGCCCAGGGGTTCTT[T/C]GTCGGCGTACCTTAGCGCCGTGGCGGACACTGATCATGAGATATGATTTGCTCGCTTTCGGCCCCTGCAGAACATATTAGATTAAAAACATTATTATACC
cntg-108-334799	CCCAAATCGACCTCCCGTCCCGAGCCATCCTCCAAGCGATCCACGCCGAGCTACATGAACAAGAAGAAGTTTTCACAGAATTGATTAAGCGAGCAAACAT[A/C]CTCGAGCGCCAGATCGTGCAGCGCGTCGATATCATCCAAGAAGACCACGGGAAAGCAATTCTAGTTTTCACGATCGTCTCGGTGATTTTCCTGCCACTGT
cntg-108-39743	TCTACGACGGGCTTGTAGAGACTCAGAAGGATATCGTTCAGGATATCGTAGAGCTCCAGGGACTTGGCGTAGAATGCCATAATAGATGGCTGGTCAGCTG[A/G]TTGTTCTACACTACTCTCCGAGGCTGATGCGATATACTCCTCATCGACGGTTGCTGGTAGAGGAACGGAGCCGCATGACGCTTTCGAGATCATGGCAGGG
cntg-108-86286	TGTATCGCAACCCGTCTTACATATAACTCGTGCCTTGAGCGATCGACAGTATTTACTCGTCGACAGCACCGCAGATAGTCTCTATCCCTTTTGACCCAGG[T/C]TTGCAACTGCACGTAGTCATCTCCCTGCGTCCATAGCACAGTCAAGCTTCAGCCGGGCCTTCACACTTGTAAACGAGGTTCGCTAGTTTAAAGGCCCACG
cntg-109-132190	CAGGCCGAAAAGGCCACTTGGAGCTCCGTCCCTCCGGCTTGGAATATGTATCTGTCCTGATTGCTCGCGGAGAGTTTTGTTCCTCTTCTATACTTCAAGG[C/G]ACGGGTTGCACTCAAATCAAACTCATATCAAGTCCCCGGCTTTTTACTTTCCTTTCTCTCGATTTCTTACGTTGTTAACGACTTGTTTGATCTGTGTCAG
cntg-109-176850	TTAGATAGAAAAAAGTTCTCTTCTATACAGTGATATTCAATAATCATAGATGTCGACACTTTGCAGTACACTCATAAGATAGATTTGCAATATGTTTAGA[A/T]ATATTTTGCTTATAAACTTTATGCACCTTATCTGGTAGTTTTCAGTAATATTGGTAATATACTTCTTCAGAGTAAACAGCCTGTTGACCAGGCAAGGATA
cntg-109-205315	CGAGCAGTTTTATGCTTATGTCACTCTATTATCCCTTTATCGTTCGCAAACTGTATTATTCGACTTTCGGCGAAGGCATATAACCTGTTATTTTCTCACA[A/G]CTTGGCGTCATGGTGTCGTTTCCAGGTACGACACTGCATGTTCGCGGCGACCCGCATGTAACTATTGGCGTTTCTCTCGTCTGATCAAATCAACCGAAGA
cntg-109-42958	GGGCGCGGACGTTGCCTCGCTGGGCAAAGCGTTTTTGACATACGTCGCAGGTGAAAGGTTTCTCTCCGGTGTGGCGTCTCTGATGGGTCTATTTTCAGTT[T/C]ATTCAGTTAGTCCCACACTCGTTCGTTTTGCGCATACTACTGTAGCTTACCTTAAGGTTACCCAGCTGCGAGAATCGCTGGCCGCAAGTAGGTTCTTTGC
cntg-109-6914	TCACCAAAGGGCTGATCACCAAGTATATACTGGAGGGGCACACCCCTGGATCGTGCCAGACACATTGATTTCAGGAGCCTTCTCCTGCCAGACGGGGCTT[T/G]TTTCCAGCCATTCCTGTCGTGCATCGACTTCAGAGATACGACACGCTGTGCTCGTTCCTGAAGCCATCGAAACTCATTTACCGCAGAGCTGAGTGAGCGA
cntg-109-82627	ACTGCAATACTTGAGAAGAAAGCCCTGATGTCCGGGTATTCGGTGCAGGGTTCGAGATTGGGCGGCTGCTAAGATGGTTCTGGAAAAGGTTCCGGCGAAC[A/C]GACGTTGTTCCCATTGTGATGGACAATATGTTCAAGGAGCGAATAGTACTGCGAAGGATGTAACAATTTGTGGGTAAAGATAAGGCGCCCTTAGGTAATT
cntg-10-99494	TGGTTTCAATAATGCCGCATGGTATGCCCGGCAAACCATCAAGCCGGCGTCGGGTTCAGCTGTTGACTTTGCTGTTAGCAAGTAATATTAGTATAATGTC[A/G]ATAATAATTAACAAGGCCAAGCCAGCGGTACAAACTGATATCCTGGATGGTTCATTTATCGCGGCTGCTCGGCGTCGCTGACTGGCTAAGGGACGATCAA
cntg-110-122921	AACCGCGTAAGAACGGTGTGAACAAGAAGTAAATATGTTACAGCAACGACATCCATTTTTGGTTGGCATTCGCCATTCTAAAGTCTTGTGGATCGGTGGG[A/G]CAATGAAGTAGCCGTCCAGCAATCAATTAAGGCAGATTGCTTTCATGTACAAGTTCATTCTTTATGATATCACTTTCTGGATCCAGTATGGAGCCTGAAA
cntg-110-15227	GAAGCAGAGTCTGGGCTCTCCAAGCACTACCCTATGTCAACATCGTTCAGACTGATATCCAGAGTCTTCGGTCTCAGCCGCAGCACACTCTACTAGTGAT[A/G]TAAGATAGTCTTTTTCTTCTTTCTCTACAGGGTTAAGATCAGAAAGTCAGTGCGCGTTCGACTAAGTCCAATATTAGACAAATGATGGTTCGGGTTAGTA
cntg-110-156931	GGATCTAATTCTCAGGCACTTATACCTAAAACACTCTTCATCGCCATTAATTCCTTGAAACCGCCATGGAGCGTTTCACGTGACTGTATGGACTTGCTTA[T/C]GTCATCGTCAGCCTCATTTGACGGGTCGAAATCAAGCTCGCGTGCCTGTCGGTGCCTCTGCCCACGGTCATCTTCGCCCACAACTTCTGTCTTCTATGAT
cntg-110-202073	AGAAGGACTGTTAAAATGCGAGAAGGGGTACTAGAGACCGTCTACCCACCGAGCAGAGGGATAACACTATCCTCAGTTCACCAAGCAGATGAAGACCCGT[A/G]CTGAGGATGCTGGTCTTTTAAAAGAAGTCCAGGCCAGGCGAGCGTGCTCTTGGGTAGCCTGATCCGGTCAAAACTCGGGACCCCGCACATGGTTGGAGAA
cntg-110-256006	TACCAGGCCTACATTAGAATGACACAAGAACTGCTAGTTAGGTTGACATCAGTCGTGGGTTGGGCTGGGTATGTAGATACACAGGCTGGAAGACCTAACG[A/G]AGGTGATTCTACCCAAGTCCAGGCAAGTAAATAGTTCGTAATTCCCAGACCATGACCCTTAAGTACGGAATAAAAAGCACTATAACAATATTTAAGTAAT
cntg-110-284097	TACACCATACTCTCCTTTGCCCCCTTAGCCCGCATCTCTTCAACATCTCTACTTGAAACCTCATCCTCATCATCGTCCATCAGCCTTTTTCATCCAGCCT[T/C]CTCTGTCCTCTAATCCTTTCCTTTCCAGATACGGCCTAGAAATTCCTCCGCGCCCTCAAATGCGAATCCATCCAGGTTGCCATTCCAAACCCCCTGTATG
cntg-110-54580	GCCGTGAGGAGCAAATGCCATTCTGCCGCTCGACTTACTATGCCTCTAGCACATCTTCAACCTCCGCTCCGTGGCAGCTGACTATTCCATTCCTCGTGAC[A/G]CTCATCTTGCCAACAGTCATCAAAGGTTTCTATGCCGGATCGAAGTCCTATGAAGGAGCGGCCAGTCTGTGGATTGGTATTGGTTTCCGTCTAGGACTGT
cntg-110-80966	CCGAAATGTCCGGTTCAAAACGAAGCCGAGCATACTCCTGAAGAGAGGACAGCCATAGGGGGGTAAGCTTTAACAAGTAAGGCTGAACGACCTCATTGAG[A/G]TACTCGTGCTCAATGCTCGCAATTTGAAGGCGTGCCCATGCCGCATACAACGCCATCTTGACCATCACCTTTGCATTGGAGTTGAGACCTTTGAGATCCC
cntg-111-4766	CCCAGCATCTCTCAGTCTCCGCTTTAGCCGCAAATTGAGCGTGGTCTGTTGTATCTTTTCAAGAATAGCTTTGTGATGATGTCTGCCAGCTCCTTGGATT[A/G]AATTCTGTTGCATTGTTAGTTGATACATCGACTGGTTGAATGAAGAGAGCGACTGGACAGAATAGGAACAAATGAGGCTATTGACAAGGTGAATCTGCTT
cntg-111-53005	TACTGTCAGCCTGAAAGCCGGCATGGGAGAGCACCAGTTCAGCAACATCAATCGGTAAGCTCACTCAGACAAAACGTGTGCATTTATTGATAGCATTGCT[A/C]ACAACATCCAGCGAGGAACAACAACCCCTCGAAGAGTTCTTCAAGGCCAAGAATATTCGCATCAAGAACGAGATGTCAGACGACGTACGTACCCCTTCCC
cntg-112-127379	TGCTTGTAAGCCTCTTCCTGCGCCCTGTAGGCAAGAGAGGGAAGCTCGGACATGGAGGCATCCAAGTCAGGAAAAGGCTCAGTGGAAATAGTTGAGGAAC[A/G]GGACCGAGGGCGTAAAGGGAGGACAGTGTCGGCCTCGTTGGCGTTAGAGCATTTGGTCGAAGTAGTAACCACCTCGTTCTGCAAGTCGTCGCTTGACTGC
cntg-112-13676	CTGGAAATGCGTCTTCTTCCAGATCCTCATCTGATCCACTATCCTCCGATTCTTCCTCGGGTTCAGGCTTCTCCTCTTGTGGCTTGAAATTCTGGGCAAC[A/T]GCCTCGCCGAAGATACGGCTAGCTTCGTCTAGTTCCGTAACTAGGGTCCATTGCGGGCGGGTGAGAGAGTACGTGTCTTGGACAAGGAAGTCGATGTCCA
cntg-112-172657	GGATGGCATCCTGGCACTGACCTTGATCCCGCGAAACCAACTAAACGGGGAGGAGAAAGTGTCCGGAAATATATAATGTTATTTTGTATGCAATGCCAGA[T/C]AGTGGGATGGTCTGGAAGGACTGATGCCCAATACACAGTGCCGGCGAAACAGTAGCTCGGCAGGTCTATCATATAGTTGCTAGCCATGAATCATAAAAGG
cntg-112-222346	CCCTCTACTCAAAGACATCGATGTCCTGCAATGCGCAATCTACGGAGGCAGGCCGCTGAAAGTACAATGGAGGATGCCAGACTGCAGCGCTGTATTGCTG[A/C]GGAGATCCAGAACATTGAAAACGAGAGATTATTGACCGACTTTTTGGTGACGGATATTTGCTCTATATAGCTTGCCGAAAACTAGGCAATCCCCCACGAT
cntg-112-24972	ATTTGTTAAGCTGAAACATGGCTTGGTCCCTGCGCACACAGATGACGATAGTAATGGGTTTGGCGGCACTCGGGAACTAGCCCCAGAATCTGCTCGCAGG[A/T]AAGCGGATCATGGATGTTTCTTCATGAACAGGCAATGAGTCAAGCGAACTCGGTTGAGTTCTGGCATTTCGCCCTTAACCCCAGCGTTTTCTGAAACAAA
cntg-112-274299	TATTCGGACATTCGAGAATTCCCCTAGCGCACTCTCCCCAGCAAGCTTTAGATTTAGGGCAAATCATTCAGATTGGCTACTGCCTAGCTAGTGGCTGGAA[A/G]TTATCAGCCACAATGCTAAAGAGTATACCGGAAGTCCGGCGATCCCTCAATGATCTTCTCTCCCCGGTCTGCTTTCCGATTACAGATCCAGAAGTAAAGA
cntg-112-310474	GACGTATCCATATCTGTCGAGTCCTGGATTAGCCCGTTCTCTTCTAGACGACTGATATCTCCCAACCAAATAGGGACTGTACCGCCTCCTCCTGCAATGT[A/T]AACGGCCACTCATTCCTCGAGGTCAAGAACCGGTCGAAGCAGTACGCAACCCAAAACGTCCTCCTGGTCTCCTCCTCCTTTACGAAATCTCTTCCGGCGC
cntg-112-76908	CTTTCGTTACTTCTTTCGTTCAAATATCAGTCCCAAGATGTTTCCTTGATTCTTACCTCATATTACTGGCGTTTCGACAAATCAGCTTACGCAGACGCTG[T/C]CATCCATGGTCAACCTCCAATCGGATCAACTTTTCGCAACCCATTTGAGATCCAGGTCTTTGTCCGTTCACATTCGCCCTGACCAATATAACGACGAAGC
cntg-113-101621	GTAAATAAGGCAAAAGACGACAGGTCCCTGAAGGGTCTCACAGTACGCCCACGCTTAGTCCTCAGAGCTCCTATGGGTCAGATTATGAGAAAGTATTCAA[A/T]CCTGAACTGTAGTAACTGTCATAAGCCAAAGCAACTTTATTACTGGGAATTCAAATAAGCCCTTAGCTCACATGAAGGCACTAAGGCAGCACTCATGGAT
cntg-113-13660	CAACTGCGCTGATCATGTGCCTTCAACCTCATCCTTCATTAAATCCTTCGTCCTTCGACGCCCGCCCTCAACGCTCGCTAGCCGAGTGCCGATTTTACGA[A/G]TTACGACAGATTATGACAGATTTTGGTACGGCTTATGGTACGACTCATGGTACGATTAATGACGGATTACTCTGAGTAGATGCTTGCGGCGCTCTCGCCC
cntg-113-159311	CCAGGGCGGTTGGACGGCCGAAACACAGGCTGCGGGTTGAGTTCGTCGCTGAGAGGGATGGCCAGAAGGATACAGTGCTGCAAAACCATGTACTTACAGT[A/C]ACACCTGGATATCAATGACAATCATCCAGGCAGTATAATCATGAAATAGGAGTCCACCTCATTTCCTTGTGACATAGATTGACTTGTAAGGTTTTAAACA
cntg-113-201871	ACAGGACTCCTCGGTTCCATTTTTAGAAGCTACCTGTATAGCTATCTTTTATCTGACCAGATCTAGCTCGTTAAGTGAGCAATTCTGATCGCTAGTCAGT[T/C]TGCAAGCGCAGCCTCGCCCACGAGTACTTCTCACCGGCGTCTGTCACTGCCGATCCAGTCGGCTTATACGCATACATTCATCTGAGGCGGGAGTTTGGCG
cntg-113-253719	GGCGCATGCGGGCTCGAGTGCGCGTGTTGGCAATGGCCAAGCTACAGCTCTTGATGATTCGAACACCCCCTTTGATATCGGGTCCGAGGATAATGTGCTC[A/C]GAGTCTGGGAGGGATGCCGGTTTGTCAAGATGGGCTGGTTCACGGCGGAGGAGGCGCTGTCGTATACGGACTGGTCAGTTGGCCGCCCCGAAGAAGGCCC
cntg-113-309532	GGGTCGATGCCTCCGTGAGCTACTTTCAGGTAGATGTCGCCTAGGAAGTTCCGGGGAGTCGGGCTCGTTTGTAAGATCAATAACTTCCGAGTCATCGTCT[C/G]GGGGCGCTGAAGATGTGACAGGCCGACGGTAATCGAAGCCATCTCGGGGAAACCGCGTTGAAGGCATGTTTAGAACATGTGCTGGGCCTGGCGTTGTGTT
cntg-113-57473	TCGGGATGATTGAAATCGGACAGCCTCGTCCCGGAGACACTGTCGTGGTGTCTGGAGCCGCCGGGGCTACTGGTATGGTGGCCGGACAGATCGCTAAAAT[T/C]AAAGGGGCCAAGCGCGTTATTGGTCTGGCTGGAACTCAGGATAAGTGCGACTTTCTAGTCAAGGAGTTGGGTTTTGATGTGGCTATCAACTATAAGTCCC
cntg-11-3838	CAGTGCTAACATCACCCCTTCTAGGCTGCGGTTTTGGAGTCTGAATAGAGTAGTAGAACCGAAAAAACCCGCGCGTATTTCTGCTTTATTTTCTTCATAT[T/C]CATAAAAGCGCGTCGTTTCTGTTGACAATACTCATAAGATATAGAGGCGTCCTCTTGTGTGTTTCATGACATGCGTACTCATCCTCGTCCATATTTCCTT
cntg-114-1138	ATTAGCCATGCTCCAGTCACTTTGCCGGACCACCACGCATACCTCGTTCTGTAATCTCAGCGAATGTCAGACTAGCGCTCCTTTGGAGGTCAACATTGTC[A/G]GAATAAACCAGAGTACTCAGGGCTCGTAAAGGTTCGCCGGAAAAGAAATCGGTCTCAGCTCGCTATCCATCATTAAGAGTTAGTACGTGTATATAGTGCA
cntg-114-24562	TTCGGGAAGGTTAATCTGCTCCCCGCGTCTGGGGATGCAGGCGGACTCTATCTCCAGGTCCGCGCATTGCACATACCCTACATTGGCAAAGATGGTATTT[T/C]TGGTATGGAAGTCTGTGCAGAGGCCAATAGAGCGCACAGCTTCATACTTGGGTGATAGCAGGGCCATGGAGTACCTACTATGTTATCGTACCACACGACT
cntg-115-113634	TCCATGAGACAAAATTATCGTGAAAGTCATCCTTGGGCCACCATCTCAGATGTCGGTTAAGCGTACATGCGACTACCTTTCGATTCTCGGGATTGAGGTT[T/C]GCGAATATGTCCTTACGGCTGGAGTATGTCTTTAGGGTGGCTGCTTTAGAGCGCACCCATTCTGCGTCTGTTTGGCCGTCCGATTTAGGGGAGACAATGC
cntg-115-24562	GCTTGAATCCAGCCACCAGCCATAGACCCGAGATGGCCAAAGACGCAGAAGATGGCGTTTCTGGTCCCCAGTTCAGATCGCTTGTACCATGAACCAAGGA[A/T]GAACAGGGCTCCGACACTATCGGGGTCAGCCACAGCCCGAGCCAACAAGACCAGACCTACTATGCAATCGCTGAAAACGCCCCTTCGATAGCATTCAACA
cntg-115-41436	AGGAGCCTCTGCTAACTAGGCATACAGAGAGATAATTGTCCATCCATATCAACATCAACAGTCCGCCAATGGTCCCGGTCTTCATACTACACCTCCGACT[T/C]AACGTGTCTAACGCTAGCGCCCTCAACTCCAACCGCAGTGTTTGGCTATAGAACCGAGGTTGGCGGGTAACCCTTCCTGGATGTGGCCTCAAGTTCCAGC
cntg-11-56719	CGGTATTCTACCGCTTCAGCGCCGCAAACCGCCTCGACAACTCATCCACATCCGGAATCCCACTCTTATCACCAGCCCCAATCCTTGCACGCTGTGCACT[A/G]GGACTCGGACTTGGAGATAACTCATCGCCACCCTTTCCTTTCTCATCTGGAACCTTCACCCTCGGATTCGGATTATCAGGCCTTGGCCCCGGCGGCGCAA
cntg-115-68864	TAATCAGCACATGAGTATGCCGACCGATTACGCCCCCAATTGCCATGATGAATTTCATTCTTATCTTAAACGTCAAGTTAGACAATTGGTCAATTGTCAA[T/C]TGATCTAACAGAACCACCAAGGACTTCCTCTAGGACTGCAAGCAAGAGAGTAAGGACGGGACAGGCAGACTGATATCCATCACATCGAACGTTGGGTTAG
cntg-116-33534	TGATATCCGGATTCAATTGCTGAAGGGCGTCAACGGTGAGATCCCAGCTGCTGGCAAGGCTCGAGCATGTGGCACCTGGATCAGGAAGTGTGGAGTAAAC[A/G]CATTCGACTACAAAGTAAGAGAGTGAGGGGGAGAGGGCGGTGGCCATGGCAGGAGCAAGGCCGGCAGCAACAATGTTTGCAAGATGCATTGCAATTGACT
cntg-116-6717	TACCTTGATAGCTGGTACCGAAGCTCCACTCTACCATTAAACAGCCTGCCATGAATCGCCATATGCTGGAAAAGGTGAATCGGCATACGACGAAGTTGTT[T/C]CAAGTCACGGAGAATCGTCCCCAGCTTGAGCTTCTGGTCATCGATAAAGTCAACCAAGGTTTAGGCAAATGGACCCTCGAATCTAGGCCGCGGGTGATAA
cntg-117-113103	AGCTGAGGGGGAGTGCTGTGAAGGTCAGCGAGGGGTCAATTGTTGTTCCTCAGGCCAAGTGAATGGATGGAGTGAACACTACCGGAAGTCTTTGACATTG[A/G]CAAATATCCTAGTGCTGGATACAATTTGTAAGTCTGTTGATGGTGAACAATGATAGTGAATGAGTCTCAGAGGTCTCCCAGCCACGTACTTACTGCCTGT
cntg-117-159286	TGAGCAGCTGCAGTTGGAATTGGCGTCTTTGGTTAAGCTCGAAGAGCTCAACGAGGGTGAATATGATCTCGTCATTTTAGACGATGTCGTAGTCCCACTG[A/G]CTTACGATATCAGGAACTACCTGAAACCTGATGCTTTTGCAATTAATTCGGGTAAGCACAGCTCTATGAGCAAAAGAGAAGCTTTCACACCAGTCTTTTC
cntg-117-213906	ATCGGAAATGCTTTTGAGGACCTTGAGGCGCTCATGGCCTCTGCGAAACAGATCGTAGCGCTTGCTGAGACACTGGCGCGAGAGTCGGGCATGGCCAGTG[A/G]TGAATCTTCAGCAGAAACCAGCGCGGTACTCTCCGAAAGTGCTGCCGCTTTAGGAATGATAACCACGAAAGATATGCTCGGATCCAGCGCAGGAAACCTA
cntg-117-264677	GTCTCATTTTGAAGCATCCAGTATCGGATCATAACAGTGTAGGCTGAGATGAGGCCTTTAATCCAAGGTCCGCGGCGATCTACCAGTTCATACAATATAT[T/C]GGGTACAGGCTGCCCTTCCGCGCCCTATCGCGTACTCTTCTTGCATTCCAGCTTGGCCATCGTACTCTGATCCTTCGTCATCTGTCATGAATATCAGCAT
cntg-117-7772	TTACCACACAAGGCTGCGCCCTGCTGGAAATACACCGTACACAGGCCAGCTTCTTTACATAAGGACAATGTTGGCGGTTCAGAGGCAAGCTAGCTTCCTC[A/C]CTGCGCTTGAACTCCGACTGACTAGTACATAGAAAATTATACCGCCTTGAAACGCAGCTGGCAGAGCATCATCAACGGATCAATGACAATATCGAGTTGG
cntg-117-86013	AGGATATAAAATAGAGACATATTTGCCTAACTAACTAGGGGTTGGTTTCTACGTATCCCAACTGGTTCGCGTCCTCAAAAAACCACACTTGGGTTCCCGA[T/C]ATGTCGGTCATGGACACAAATCGAGAATCTCCTGTCAGTAAACGACGGTGATGACCCATGAGAGGAGTCTCGTCTGGCGGAGCTCTCGGAAGGTCAAACT
cntg-118-27912	ACTATATCATTGATAATCTACCTTTTCATGCTTCGCAAGGTGTAGGTAACAGCAGGAATGGAAAGAAAGAGAGCGTAGAGAAGGAAAAGTCGTTGAACTG[C/G]GGCCAAATATTGACGTTGTTTTACTGGAACAAGCTGAAAGATGCTGCGGAGGATTAGAGGACCTTTAGAAGGCCGGCACAAGGTGCCAGTTTCTTGAAGA
cntg-118-74232	TGCAGAACCCGCGCATCCTCCAAAAACTGCAGGACGAGCTCGACAGCGCGATCCCCGACCCCACCGCTCCGCCGTCTCTGAGCGTGCTGGAAAACTTGCC[T/C]TTTCTCGCCGCTTGTATCAAGGAGGGGATTCGGCTGGGCTACGGCGCAACGGGGCGGTCTCCCCGGATCTCCCGTACGGAATCGCTACGCTATGGCGCCT
cntg-118-92989	CGTATTCAAAGGGCTGCGACACGAGAACACGCACTGAGTAGTCCTTAATAAGTCAATGCGCCTTAGATAGAATCAATATATTATAAACGGAATTCCAGAG[T/C]CTATGTTTTACAAATTGACCGCCATAGAATAGAAAGGGATAATCAGCTCGTAGAGTACATATGTCATTCAGAAAATCTTGAAATAAACATCAAATAAACA
cntg-119-131582	TTTGTTAGACCCTCTTGTTATTTCATGAAACCCTAGGATTAATTAGTGAACCATCCATTATTGAACAGATCATGCCTAGGTTGGAGCTGGTATCACTTTA[A/G]TTCTCTTTATCAGTAGACCTGACTAGTCAGTAAAGAAGTGCTACAGTTAACACAGCCAGCGAATAACAAAACCTGGAGCAAGTGAAAAGAATAAAGAAAG
cntg-119-39199	TGGGACCTAAAATTTCTCTTTGTAAGTCACACATTGGATCCTCTCTGACAAAAGCTCATAATCTTCAGGGAATGATTTCATCCTACTCAAATATCTTCCA[A/G]ACTACATGTACAAGGTGCGGTAAGATGCAAGATCAAGCAGCCAACCTCCCAACACTCCGGCGCCCGAAAACAAAAGAGCCACAGACCGACCAGCCGCCAA
cntg-119-6695	GGGAGGAGGTGCTTGACGAGGTGAACAGGGCAGCAGAGACGTACCATTCGCGCGCGGCGGTCTGGGGGAAGATCAGAGCTGGTCTGCGCCGGCTGGGAGA[T/C]AACAGCAAGGTCTTTGAGGCATGGGCCGCCCTTTTACCGTCCGGGTCGGACTGTGCCACGGTGATCAGTGGTGGACTGAAACTGATCTTGACAGTATGCG
cntg-119-84998	TGGGCTCGATCTCTCTTCAGAGCTAGCTCAAAAGTACGAGCCGCTTCCGTTCAATCTCGAGACCTCCATCATCCATTCGATTCTGGTATCCGATGAGAGA[T/C]ACAAGCGGGAGCGCGAAACCGACGCAGCCCGCCCAACCAAGTTCCAGCGGTACAAGCTGAAGGTCGTGAGAGACTGTTTCATCTGGTTTGGACGGCTCTT
cntg-121-4205	AAGATCATCCTCGCAAGGCTAGTTGGTTGAAAAGCCTTGCAGACCAACTACGGCACCGTTACTCAATCACAGGGGCGACAGCAGATCTTTATGAGGCTAT[A/T]TCATATCAGGAGACTGCTTTACATCAAGAGAATGCTTTTCTTAGCACTCGGATTTCAGCTGGCAAAAATGCCCTTCAGAATCTTGCTATCCTCTCCAACT
cntg-121-4738	CTAATCATGAATATCCAAAGTCAGCCTGGGTTTAACAACTTCTTAAAAGCACCAAGCGAAGAAGAGATATTACATGCTGCGCAGAAAGGTCCCATTATTA[T/C]TATAAATATCAGCCAGTATCGCTGTGATGCTATCATTGTTGAGCATCACAGGATATCTTCTTTGCCTCTACCCAAGCTCATCATTGCCGATATTACAGAG
cntg-12-16261	CTATTGTCTAACTTTGCGCCAGAATAGGTATTGTTTTGACAATTGTCCTGCAGAAGTCTTTGCTGAGATGTCTGTAAATATGTATTCTTTTTTAGTCGGT[A/G]TACAACCCGCATCAGCTCTTATAGAACAAGGTCAGCAATTACCTCTATCAATTTGTTTATATTCTATTGCCATTACTAAGGGACATATGCGCCTATAAAC
cntg-12-169001	GAGTCGTCAATCTCATCCCCATATCCCGCACACCAATCATCTACCGGGTCATCATCTGAGCATCCCGCGCACCTACAGCAACCGATGCCTGGACAGCAGA[T/C]GCCTCCTACTCCGCTGCTGACCCCTGGAGGTGGTCTTGCGCCGCCACCTGCTATTCCGCGAATGAACTCGCCCGCTCTACGTGCAAGGGCAGAGCATCGG
cntg-122-130023	ATGCTCCTCGTCGAGAAGAACGGGGTCTGCTCAGTGGCTCCTTTTGCTGCGAAAAAGTCTTTTGTTCTGCCAGGAAATATTAGCGCTCTCGAAAGAAAAA[T/G]TTGTGAGAGGACCAGGGTAATACATCTGCTCAATCTGGCTTCCATGTTGCTGGTAGGCCTCGCGGCTGTCGTATTTGATGATCGCGGTCTGTTAGGAGTC
cntg-122-13399	TACTAACGAGACAAGCTTGCCTCACAGCCTCAAGGATACTTGGGCTATACCCGCCCGAAACATCCGTACCCAGGCCTACGGTGATTCCATTATCAATCAG[T/G]TCCCTTACTGGCGCTAACCCAGATCCAAGGGCAGAGTTAGAAGCCGGGCAGTGGCTGATTTTGGCGTTTCGCGACGCAATGAGTTCTTTTTCGGGCTGGG
cntg-122-175118	CACAATTATCCGTGCGGGATATTGGTGGAGAATTTCCCCATCGGGAAGGATATTTGTTTCCCCGCGGAGTGGTGTCTACCGATTGACATCATAGGAAGAC[A/C]GGAAAGTACCTAGATAGACTGTTGAGGGTCAGTAGAGGTTCATTGAAGGGTGCAAGAGAATAATACTGACAGAGACGCTGAATGTTGGGAAGGATAATTG
cntg-122-208448	AATAACCGAATCAGCTCAAATTTAAAGGGGCTCAAGATCCACAGTGTTGGGTCCAACAACGGCTCAGACTGTCACCGCGTGCAAAAGAAAATTCAGCTTT[A/T]TAAGGACCGTACCTGGAGCTCCAAGCCTCTCCCTTTGTCTGGGGAGCCTATCAATCCCATCATCCAAGCAATAATGGATCCACCATTGATCCCTTTTCCC
cntg-122-90996	ACTTTGCGTTCATTCAGTCGTATTCGTCCTTCCTCGTGTTCCCAGCCATCTGGGGCGCCGTCACGTGGTGGTATATGGGACCGTACTCGATCACGTTCGC[A/C]GTCGGGAACTGTCTTTGGGCGATGGTGTTTGTAGAGTACTGGAAGATCCGCGAGACGGATCTGAGCCTGCGGTGGCAGGTCAAGGGGGTCGGGGTGCTGA
cntg-123-126055	AGGACGAGCAACGACAGCGAGCAAGTTGGAATGCTTCTGGATGGACGCTTGTGTCCACATGGAGTCATGAATCGAAATGGACAGCTGTGACTGGCCTGTC[T/C]AATGCAAGTCACTCAACGCTGCGCGCTAATTCTGCACCATAGAGAATCAAGTAAGGATGCCCCTTCCAGGCCTGGCCAATTACAACGCAGGTGCGGGGAT
cntg-123-68781	TAATCTGAGCCCCAAGGGTCAAACGCCGAGGTTCTGCATATACACCTGCTACATGCCAGTTGCCGACGCGAGTCAGGAGGATCTGGTGCGGAAGAAGGAG[T/G]CATTTGAGAATCGGCTCGGCACGACGCATTGGCCGAATGCGAATCACACGGGATCGAACGTTGCGACGAGGGATGGGAAGGAGTGTCCGTATAACCGATT
cntg-123-90547	CTGCATTATGGATGTCTAGCTTATTCACTTTTCGTCAACACCAAGCGACTGACAACAGAGCATATTTTATGGAGGCGAGCCTAATTCATTCACTCCATCC[T/C]GATGTGCTCCAAGACAGTCAGCATCTTTTAGAAATAATTAACACTTGCATATTGAATTTTGTTCCAGGACACCTACTCAACGAGTCCGCCACCAAACTGC
cntg-123-9364	GAGCCAGAGATCCTGCCTGGCCATCGTCCCGAAAGGCCAAGTACTCCAGCGGCTGCGGTCCCCTTGCAACCGAACACAGAAAGATGAGAAGCGCGGCCGC[A/C]TAAAGTGCAAGACCATTTTCTTTTCCCAAAGACGGAATCTGCGCAGCAACTACACCAACAGCTAGAGAATAGTGCCGCTCACCTTCGGCGAGATAGTCGC
cntg-124-2325	GAAAATAGCTGTGAACAGCTCGGTCGAACCCGCCGGTGTCATTTTTCTTGGCGCATTCGCGCACTGCACGCGAGAAATTATTCCATTTCTCAATCTCCTC[T/C]GCTGATGTAAGGCCCAGCGCCGCTGCGGCATTTGAACGATGTTTCTTCGAGACATTCTCCCACTGGGACGTGGACCCTATCCCACGACCGATTGCATCTA
cntg-124-54688	TGACCGACCCCTTCGACTTTGTACTCTCAGTCGCCGATTCAGAAATCGCTTCACTTTTACCAACGATGAAAGCGATATCGAACGCTCGATTGTGCTTGCG[A/G]AGAAGGCAATTGAGTTGCTCTCGCCGGGACACCCCCGGATTCCATATTGCCTCTGGTTTTTGAGTCTTGCCTTTGAGGCGCGGTATCGGGCTGTGGGCTC
cntg-125-15291	GGAGTTCAGGGATATCCAGCCCTGGGACTTAAAACACCCCGTCGCCGTCTATGCAAACAGAGACGGCAAGCAGCTCCCCGTCTTCTATGACGCCGCAACG[A/C]AAGAATACTACCTCTTCACAATCGAGGGCGCAGTGTTACTACATAAGACGCCTACAATAACGATCAAGAAAAGGCAAGCCCGCCAAGTCCTCGGCCGGAT
cntg-125-32220	TCTATAAGCGGGAGGATATCTACTATATGATTTATGCAGCTACATGTTGCTCTGAGAATATTCGATACTCTACGGGCTCTAGTCCTACTGGCCCCTGGAC[A/C]TATCGGGGTATCATCATGCAGTCACAGGGTGCGAGCTTCACCAATCACCCGGGGATCATCGACTATGAGGGACGATCATACTTCTTCTACCACAACGGGG
cntg-126-3652	TATATTATGTCTAACATGTCTAAATCTCATAAGATTAGAGTAGGGATATAGTAAGACTGCCTGGTGCACTTCTTAAGCTTTTAGCTTGAGATTCATAATA[A/G]TCACTATTAGTTTAGCGGGTAAAGGAAGTATCATTCACATATATACATCTTTTTACTCCCCAAACATTGCTAACTATGTTAAGGTGATATCCCCACTCCA
cntg-126-39521	AGCTCCCGTTCCCCAACCGCGTGAAAGACATCGTGTGATGACAACCCTATGACGGATTATCAAATTCAGTTCTATATGTTGCTAGAGTTGTTCACTTACA[A/G]GGGCCCCTGTCGATTTTGAGTACTGCTCTTTCCTCATGCCACCAACTGTAATGCTACAGGTCCCATACAGAACTTATGACTGTTATCTGGCAGAGGGACC
cntg-127-122196	GTCTTAACTCCACTGACAACCACAACCACCCTCCTTCTGATAGATCCGCTAACCGGCATCAGGGCGCGAGTAACCAATTCCTCCCGTATGCCTCCAACCC[T/C]AATGGCATCCGTTCCTCACCTCATCCTACCACGGTCGTTCACCCCTGCGTTAAATACCAGGAGCCCAGAAAGGGCGTGTCTCCGCGCGCTGGCCCTATCC
cntg-127-29928	CAAACTGCCTAAGGCCCACTTCGTCGAGGGTTTGCAGTAGAAGTATATTAATGGCGTTAGCAACTTTTCGCTGCCCCTTTGACTGCAGCGGTTGTTTATT[T/C]TCCTTGAGTTTCCTTGTGGAGCGTGCATAATTATATCACTTCGGTTTACCCTCTATATATTTCGCCTCTAATCCTACTCGAACCAGCGGATAGATACCGG
cntg-127-64936	ATCTTAAGTCTCGCAAGTTTGCAACATCGAATTCTAGAACAACCTTAACAATCGAAGTGTTACCAAGATAATTCACCCACTTTACCTACGAAAATATACC[A/C]TGTAATACAATGACGACCCGCAAACACAACGAATTCTTGGACATCGGAACCAGCGACGACGAAGACAACGATGCCGGATATGACTCCGAAGCCGCTGAAG
cntg-127-8816	CGCCGTGACTGGGTATCCTAAATTCACCAGCACTGCTGCGTAAACCTACAAAGAATTTGATTGCCGAAGATCAACTTTAACCTTATCAATGGTCGAGGCT[A/G]TTGGGTTATCTTGATTTGCCTGATCTTTGGCTGCCTGACAGATCAGGCATGAAGTGGAAAAAGTCTGGATAAAACATGTGCCGATGCCTCAGGTCACCAC
cntg-128-10584	AGCGCAAGGCGGCTTGATGAGATTAACCTATGAATGAATGAGCAGGGGACTTGGTTGAGGCCTTCAAACGCGATAGTCGCGTAGAAGACGACACCCAGTA[T/C]CTTAAGAATATCTCCCGAGACAAACGGGACGACATTCGCCCAAGGGCATATCGTTCGCATCTGCGGTGGTCTATGCAGCGAGATGGTAATTGAGATTAGC
cntg-128-138049	CGGAGCGAGCTCTGTCTCCATGAGAAGGGGCCAACCACCCATGGCCACCGTGTACACCCCTCGATGCGTCTCGAGGCACTGGATGTAACGATTCAAGAAC[A/G]AATCTAAGCCAATGCCACGGCAGCCTGGAGGCTGATCGCTTACTGATAGCGCGAGGGTAAGCGTATCGGTTAGAAGATGGTGACCTAGAACAACCGAGAA
cntg-128-153481	AGGACGGCACTGCTGCCCGTGCGAGCGTAGTCATCGGCTGCGATGGGATCCATTCCAAGGTCAAACAGTTTGTTCTCGGTGCGGACGAGTACGCAGCCAC[T/C]CAGCCTCGGTACTCGGGAATGTATGGGTACCGTGCCGTGCTGGACATGGAGACGATGGTGGAAGCCGTCGGCGACCATCGCGCGCGCGTCTCAACTATGT
cntg-128-209028	TTCTAGCCTGTGTGCCTGTCGAGAAGCTGTGGACGAACTGGATGGGAAATAATGAAGGGGTGTGCTATGATAACAATGCGTTCTGGTGGACCCATTCGGT[A/G]GGTCGCTGGTCTCTTCAACAGGTATTCGATGGGCGGCAGGTTGACTTTTGGTGAACAGGCAATCAACATCGCCACGGATCTGTGGATTCTGGGAATGCCG
cntg-128-40430	CTCAGCGACCCAGCTGCGTTGGCGATCTTGTAGGGCGGATCGATCAGTTCGCGGCCCTGCAGACCCAGCCTCCTGCCATTGCCATTGTCGTTTCCGACTT[T/C]GACAAATCCTTGCCTGGCTGCAATAACAACTTGCGTCTCGCGTTTTCTGCTACTGTTATTGTTATTGCTGTTTACAGGCTGAAACTCAGCCGGAAACCCT
cntg-128-80909	ACTCGATCATCAACCACTACCTGATAACCGAGTGCGGCATGGACCCCTTCTCGTACACTTCCTCGACCCCAGCCAAAAACGACATCAATCCGTCCGGCCA[A/G]GTCGCCATTATGGTGAACTCCTACTGCGACTACTTTGCGTCTGTCTCGTACCCAGATATTCTGGATTTAGGATTGCGCGTGAACAAATTGGGTTCGACGA
cntg-129-112338	TATTGGCAGTAAATCGGGTATTGTCAATATTTACGACCGCGTGCAGTGGGCGGTAAATTACGCCTCCCTCCTCTCGAAGGGAGACACATCAACCGCTATT[T/C]CTCGCAATCCTGAACCTCTGCGTGCTCTCGATCAGCTTGTCACATCTATCAGCCACATCGAGTTTGCGCCAGACGGGCAGTTCCTTGCCATGGCGAGCGA
cntg-12-91363	CAAGGTGAACCTTTGAATCACGTCCGTTGAGCACCAGAGAGCCTCCGAGCTGCGGGATCGTCAGCTGTCCCGCACTGGTCGGGAGCCGCAGTTTGTACGG[A/G]GTAGACGCTTGACTGCTATAGTCGCTGTGGCGGAGTACGAAGAAAGAGCCGGTGCCGTTCCCGAGCAATGGAGTCACAGTTAGGTCGGCTGTATTGGTGT
cntg-129-165266	TGGTTCCCCACATCTCAGTTATCCCCGACTCGCCAATGGACACAGCCAGCACCGGATCTATCGTCCCTGCTGGCGGCGGTCCCTGGAAGACAAAAGTTGG[A/G]GCTATTCCGGCCATCAAGGTGCTTGAGGGAACTGGGAATATGCACTGACCTACTCTGCAGTGCAGAATGTAGGGGTGCTCCGTGGAAATGATCGGGGCCA
cntg-129-201632	GTTGCTTTCTGCGGCGGTGACGTTGATACTTGTTCCTCTTACCCTTGCTGCCAACACGAAAAATGGATGGAAGAGCAACAGCATTGTTGCGATGATCGTA[A/G]TAGGCGTTGTATGTCTCATACTGTTGCCTTTCTGGGAGACCTCAAAAAAGCTTGCGCCTAAACCGCTCCTGTCCCTCCATTTGCTCAAGCAGCGGACGGC
cntg-129-212737	CGCGAGAAGGTCTGGCTCGTCGATGGAGAAGACGTCTGTGAAGCCTAGGGAGGGAGAGAGACCAAGCTGATGAACGAGGTGTGACATTACTTCGGGGTTG[T/C]TTTCTTGCCTCAGAGTTAGTTGAGCTGGCCCTGGTAAATACTAGGCTGGACGGGTGTAACATACCGAGAGGAACGAAAGCTTTGTTGCTTTCGGGAACGT
cntg-129-283372	ATCCCGAGAATAAATAGAGCGACCGATGGTAATGAAGCTGCTTGAAAGACAAGCATTATTGGCTGAGGGATAAGACCATATAAGACCAATACCAAGCCTG[A/G]GCATTACATATGTATTAACCGTATGTTACAGTAATCCAGTAAGAATGACTTGGACACTGGCCAATAAGGGTTTGTTCAGGGTCTGGTCCTCGGTCTAGTT
cntg-129-333753	AGTTCACGACCTCAACGAACCCTTTCTCTGCAGCCCAACAAAGTGGTGTGCGGCCATGCGTATCCTCCGGATCCATTATCAATTCCTGGAGGCTCTCACA[T/C]AGGCGTTCCATCGTATACGCGAGCCCGAATTACGCCGTCATATGGACGTTGGTCACCTCCATCGCCAGCCGCTCTCGATATCCCGGAAGCCGGAATTCAC
cntg-129-37350	AGAATTTATCCGTACAGCGGCTAGACCCTGACGGGTTCGTGATGGTCGGGAGCCGCTGAGATGTTGAGATGATCTGCATCTGCATGATAGAATACTGATC[A/G]CATGGTAATAAAGTTCCAGTATTCCTAATACGCAGTAAGCTCGCCGCAATGCCATGCGCCAGGAACATTCGCGGACGCACCAAGTGTCGCGAAATCTATC
cntg-129-395735	GAGTGTACGCTTCCCGCAACCGCGCAACTTCGCTCTCCAACGCTCTGATGTATTGCTCCTTCCGCTCACGATGTGTCCTAGAGGAATAAGCATAATCCTA[T/G]AGGTTGATGTTAGAGTTCCTACCTCTGCGCCTGACGGTTCAACTCTTGTCGCCGCGTAAGAGCTGGTTTGCTATCGGGTTTTGGTCCTCTTCGTTTGGCA
cntg-129-445585	TGACGTATTATTCGAGAGATCCTGGCCAGTTCAGGACAGGGAAGGCTATATATCACAAATCTAATAGGAATATAAAAGCCGTTACCTCTGGAAGTACTTG[A/G]CCTTGTTTGCTGTACTGGGTATAGAAGTACGTATATTATCATGATAGGTCAAAGAAACAATCCAGCAACAGTCCTAGATGACCCGATAATGTTCAGCCAT
cntg-129-484230	CAGAAGTTGGACAACGCCTATTCGCGAGGCCGATATTCAGGGGAGGGGCTTTCAACGCGTGGTGCGGGGGAAACAAAGGTAAATAAAGCAACAGATGGGA[T/C]GTTCGTACCTCGCCTCGCATTGTGGATAACGGATCAGATAGCGCTGATAAGTCTAAAAGGACAAGAGACGCCCTGAAAGTCTTCAATTAGACAACAGATG
cntg-129-528515	ACATTAGAACTTCCCATGGACTGAGAAAAACTGGATGGTGCCTTCACGCTGTCACAGCGCATCAACAAAGCAGACCTCGGATTCGATTTGCATCTTTCTC[A/G]ATACGCGCAGTGGTTTATTGCCAATATACAGATCACGGCATCTATACAGAACAGCACGGCTCTCGCTGTCTTCTCGACATTGGATCCGTCTTCAACAGAC
cntg-129-582854	TGCGGTGGCTTGCCACGATCCCAAACACCACTGCGTACGCGGCAACGGTGCGTAGGACGGCGTTGTCAACGTTTTCCCTGTTAGCCCGGTACTGATGGGC[A/G]TCGGTAGAAGCGGGAATAGTCTCTGGGATGCAGGATAAATAGGTGGATAAACCCGTTAATATGAGCGCTAATGGGGGTGTGGTGTTGCTAGGCTGGTCAG
cntg-129-624362	AGCGGCACAGTGGATGCTCTCAACGCCTACTTCGGTTCCTTCTCCACGAAGCCCTTGGGCCAGGAGCAAGCTAGCCGTCTGTAGCCAGCTCGGCGTCGAG[A/G]AACCAGCTGTATCATGTAAATATTCTTTGATGGTTGTGTTGAGTACTTATGACTAGCATTATTAGCGTTCTTTGTATATACCAGAATTCAAAATTCTTGA
cntg-129-62679	CCCTCGCAAAGATTATTCCGAAATGAGCAACTTCAACTTCACCCGCCCATACGAACCTTTCCGGGACACCGACCGCCTGGTAGACTCTCAGTACCATGAC[A/G]ATCCCCGATACGGTCGGAACGTGAGTAGAGGCAGTCGGGGTAGCAGCGACAGCCGCGACAGCCATGGCTCTCCTGACGGCCGTCATCCGACGAAGCCTGG
cntg-130-102729	GATTTATGAAGAGAGTTGTTCTGGCCGGTCATAGAGACTCAGTAAATTTCTGCATAAACTTCCAGTAGCCACAGAAGAATCAAAGGAATGCTCTCAGTCT[T/C]TTATAGTTCGCTATATCTCATTCCACGAGATTGAGTAATGCACATGGACCGCAAGGTATTGGGTGTCACGGTGACGAGACTGGCTGTCATATTCCTTCTA
cntg-130-126528	CATGTCTTACACGCGTCCTAGGCTCCTAGCTCGTACAAGGTTGCCTACCAGGTACGTCAATTTGCCAATCCATGCATTGGGCCCTTACGGCGACTTCTAC[A/C]CCTGGGGTGTATATTTCCTAGAATGACCTTCGGCAGATATGAAGGAGTTGAATCCGGAAATCCCCGCAGGAAAAGTCGATTTGTGAATCAGTCAACATCC
cntg-130-176998	AAGCTTGAAGCGACTCTTTAGAAGATTTTATGCAAATATTTCAAGAAGTTATAATAAAGCTTAGTCATGTATACAGTACAAATTCTGCCAGGCGGTAAAT[A/T]TAACTGGTCGCTGCACTGCCCGCTGTCACCAGCCGGCGGTTGTGCCGGAAGGGCAGATTCCCGCGATCATACGACGCCCACCACCGCCCTTCCATTGGCT
cntg-130-20302	GGATTTCATATCTTTGAAAGGCGTGAAACGAATCGCCTCGTTTGGCGGTTGGGGGTATTCTATCAACTCGGCTAGTTATGATGTGCTTCGCGAGGCCATG[T/C]TCCCGGAAAATGTCGACACGTTCATCGTTAGCATCATGGAGTTCGTCGCGGATAACAACTTGGACGGCGTGGATTTTGACTGGGAGTATCCAGGGGTAAG
cntg-130-222069	AACGAGGGCAGTTGGAAATTCCATTCAACTTGAACTGTCAAAAAAAAGGAAGAAAAAGTCAAGCCGCAGTTCGCAGACAACATAATTCCGATGGAGTATG[T/C]AAAGGGCATGCTCTCGAGGTTCTGCCTTGTCATCATAATCAACAGTGAAAGGTCGTTGCATCCAGACGAAGCTCTAGAGAGCTCTTTAAGTGAAACCTTC
cntg-130-289004	GCCACCATCGGCCGCTGACGTCTGATACTTCCAGCTCTTCTCCCTTCTCGAAGCCAATTTCGTTGGCGTCTTCTGGGTTTGCCTCGTACTTATAGATGGC[T/C]TTTGCCTTGTATGGGTATTCTGTCGGCGGCGGAATCTCTCCCACGGTGTCAGGGTTACTGGCATTGGGTCCGCCGAGACTGGTGAATCGGGCTTGCGATG
cntg-130-57355	TGTGCTTGAAGATATTCGGACAATAACTAACAACTGCTGCTGGCCTCCAAAGTCAGGGCTTAAAGGACAAGTGTCGCAAACCGGTCGTGTCCTCCAATTT[A/T]GAGACTATTCGCTGATCAATTGGGTTTGCTGCGGATCGATCGACAGCTGTGGACTGATCGACGAAGCTCGACACTCTCGCCATCAGCACCATCGTTAAAT
cntg-131-112833	ACTCTAGCTCACTCTCTTGAGTAGATGACACCACCGTAGGCAGGGAGGAGGCGAGAGATCCGGCGGCCGGCGGGTGTTACGAAGCGGATTGTCTGTATCT[A/G]CAGCACTTATCCGCGAAACGTCACGAGACGAGACTTCTCGAGTGCGCTAACGTTGAGTAGGCTTGACTGAACACGGGGATCAAACACTGTAGTGGAATGG
cntg-13-135819	AAGAAATGGGGTTGGCCGCAATCGCACTCTGGTTTCCATTGCGACCAAAATTATCAAGAGCACCAAATAACCTCTATAACCGGTATTACATGATTCCATT[A/C]CGCCGGCTAGCAGCGCTAAAGCACTTGAAAAGTACCGCAGCACTGTGCTGCCTGGTCGCACGGCTAGGTCTTCCGTCCGAGAATGCCTCGCGGGAGCATA
cntg-13-14315	GCTAATTGTGCCATCACGATAGATCACAGCGGATGATCCATGTTCAGGGTTTGAATGATAAGTCATTCAGACTCCGAGAAGAAAGCGTAGGTCCTCTCCT[A/G]GGAAGGGAGTGGACGACAGAACAATCTGTCGCTCAAGGGCCCGAGACCGACCAAGATGCAACCGCGCGGTGCAGTACAATATGCTACCCCGGTGAGTGAT
cntg-131-60023	GATCAAGGCATAATGTTCGAATGGAAGGCTCGGAGTTGTACGGAGCGAAGCCCCCATTTGCTGTCATGCCACCATTAGCACAAAGTCCTTACTAACGTCT[T/C]ATCGTCTTCACTAACCGCAGGGCTGGACCAGCCAGTACAACCATCTTGCATAGTCGACAGAGGCCGCTTGACTCCTCCTGAAAGTGCCGATGCCGAGACC
cntg-131-6664	TTCATATTTATCATGAACCCAATCACTGTATTCCGCGGAGAGAAGCAGTTAGTTAAATTGAGAACAATCGCAGGTGAGACTGATAGGGCGCCGCCTTACA[A/G]GTCCAAATCAACACGTTCATCTCGATAAGGCTGTTGTGATCAGAGTAAAAGAAACAAGGTCAGCCCGAAATCAAATCAGGTGTCATGAAACTGCTGCATC
cntg-13-178951	GAGCAAGGAATAACGTCATTGGATTTTGGGCAAAATCAACAGGCGAAACCAGATACGTCGGAGCTCCTAAGGTCAAGTTAGCCTCCTTGGGCCTGATATT[T/C]TGGAATAGAGCACTTACCAACATAGATGCCCATCAAGCAGGTATGAAGAAAGCCAAGACCCAGAGTGCTTCGCACACTGCCTAGAACAGGTCGAGAACTG
cntg-132-109796	ACAGTGCCAAACCCCATTGCTCCTCCATCATGGTTGAAACCCAGGGTCCGACAGTGACCGGTATCGCGCTGGCTTTCGCCATCATCACTGTCTTTGTCAT[T/C]CTCCTGCGTCTCTTTGCTCGACTCTATGTTCTCAAGAAATTCGATGTTGACGATGCTCTAATTATCTTTGCCTGTGTGAGTACTTCAACGAACACCGCCT
cntg-132-11846	TCCGAGATCCAGCCCGAGTCTCAGCAATAAAGCCATTCGCTCGGCTCATGGTTTCGGCCCGAGCGCCCTGCGAACAAGCTAGAGTAGGCTTCGGTCGTAA[A/C]AACAGGTCAACTCCGATTCGACTCGGTAGTTGTGGGTCGGTTCGGTTCGCTGAACGCCGCTGCCTCTCCCTGTTAGCGGCCCGCGTGACGGCGGTGAAAC
cntg-132-160260	CTATATAGAAAGCGGTTGGTCAGCTATTGACGCTCAGACGCTAGTAGTCAAGTCTTAGCAGGGTGCTGCTGGTCTACGCAGAACTCTCACGGTGTCTATG[A/G]CCAAGGAATCATATTTGACTGTATATCAGGCGCAGGAATAGTGAAACGGAAAGCCGATATCCCCGTGAGGCTTTAACATTTTAAGACATTGCCTACTGCC
cntg-132-231328	TTGCAGAGCAGGCCTTTGACCCGCTGCCATGGCAGCGGCCTCCCATCTGGACTCCCCCGAACTACCCGGGTTTCAGTAAGAGGCATTTCTCTGAGCTTGT[T/C]GGGAGGTTTGCGAAGAAGGCCCTTCCGTTTCGTGCTTGATAGACATCTATCTTTCTGAGGCTTTGGTCACTGCCTTCGCTCGGCGTTGCAGCGCAAAACT
cntg-13-245438	GGCCTATATTTTTGTGTTCACTACATTCACCGTCTGACCCTTTCAGCTTCGGCGCATACCTGCCGAGATTGATGAGTCTCCACGCGGTTCCCAGCGGTGT[T/C]AACAGTTGATGAGCCGGTCCGGCGCCGGCCGTGGTCGCGGTCAGCTGCGTCACAGCGTTGTGAATCAATTGAGTAGTATAGTCCACACTGCCATCACTCG
cntg-132-47384	GAAGGGCTCGCTTATTCTCGATAATGCGCTCCGCGACGGAGACTCGTCGGTGCACATCGTAGGTGATCGCAGCAACCGTGCAAAAGCTTCCAACTGTTGA[A/G]CCCGCAAGGGCAAGATTCCGAAGCACTCTCAGGGCGTTTCGCGAAGGGACGGCCGGAGGGCCATGGGCAGACATGATATGTCGGGAGGCTGCACCGCGAA
cntg-132-85189	TGGGTATAAGAGGCGAAGTACGGAGCTAAGAACGAGCCGCCGAGGAAAGCGTATGGCATAGGAGCAATCTCTTGCAGACTGAGCACGATGAGCTCAGGGG[A/G]GGAGCTGAGATTGTCGGTGAGGGGGTAGGCGTCGAAGAAGTGACTGGAAAAGTGTTCTACATTGATGAAGCTAAGGGCACAATTGTAGGTGAAAAAGTAG
cntg-133-52526	GCATAGGGACTTATGATCTTTGTCAAGCAAACCCTAACAATAAATCCTGCAGCCACTGCCACTGGATATTATGGCACCACACCAGAAAGTCAAAGTCATC[T/G]GTTATTCTAGTATCACAAGCCCCAAACCAGGTTCTAAATTAAGGCATGCCACCTGCAGTACATGGATTGGATCTCCCTATCTAGAAGAATGTGCCTGTGC
cntg-133-7538	CGTGGAACGTTCAGAACAGGTTGCGAACATGGCCAAGATCTACGAACAATGCTCGCGAGTCATTGTCTATCTAGGGCAAGACCTTGTCATTCCAGTGGAA[T/C]CGGACTCGGTGCTCCCTCGGCGCCGTTTGCATGAGCTTGAATCTGACCCTGTCTTTCTCTCTTCCAGTCGACAGATAACGCTAGCAGGCATTCTGAGTCG
cntg-13-41083	GACCAGGGCCTAGGGGGATTCACTATTATAATGCATCTGGTGAGCAGCATCTAACATTTGGTCTAGTCAGAGAGCTTCCTGTGTACTCAGGGACCAGATT[T/C]GTGGCACAAATATGACAATGCTAAAGTCCAAAGCACTGTATGCCTATAGCTGCACATAAAGCCGCCAAAACAAAAATCTTAGGGCCAGGACAATCTCGCA
cntg-134-57963	CGCAAGGGGCTGCCAACTGAGAATAATGCCATTTCTAGCGAAGTTGATACGGTGGCTAACCCGCATCCTATGATGTGCGCTAGCGCTCAATCACATATCT[T/C]CCCATATTTCGTGGCGCCACGCGGGTCTCAAACATGAGGTCGATTTCCTCGAAGGTCCGATCCTTCAGATCCGGAATATACAAGTAACAGAGCACCGTCG
cntg-134-6988	GCAGCATGTATGTTTCGGTATGATAACTCGCGGTTACGAAACTGAACATATATTGCTATTGTTGCAATACAAATTCGAGCGATTTGCAGTATTATTTATT[T/C]ACAAATGCACCAGTCGCTCATGCAGTCATACATTCGGTATATTTGTAGGGTTTGATCATGCTATTGTGTACTTGTGCCGGCTATTCGCAATCAGGGGCCT
cntg-135-10032	TCGAACTAGTATGGAAACGCTCAACCACTCCAGCGCCCTTGCTCGACAGCCAGGGCCGTCCACGCCTCTACAGCTACTTTGTGACCGAGTGCAGTAACCC[A/G]GTGATCGAGTGCGACTACAACCTGCACAAGTCCAACAGTACTTTCTTTTCAGATCTCGATATCAATCGCACGCAGTTGATGATGACGCATTTTAAGCATG
cntg-135-115618	CGGAGCACTTTAATGGCAAGCCAGCGGGCTACTTTTACCACTAATATACACCCTTGCTCACATTCTCGCTCGGAAAATTCTTTCTAAGCAATTCATTTTA[T/C]TCATAACCACAGATATTTGCTATATCCCCATGCAGAGCTGCATGCTCCCAGCCTACTGGTATACAAGGCAAAACAATGAACTAAATTGATGGCCTCCTTA
cntg-135-117282	TCAGTTAACCACTCAATATCGCCACACGAACTTTTGCCTGGAGATCACAGTTCTCTCAAGGATGGTTCTCGGAGAGACGTCTGACAAGGCCTTTCAATAA[T/G]TGTGGTATGGGATCAGGCGCACGGACCGTTGCCGACTGGCTACCTAGCATTGCAGACTGTACCCAAACTCATACCCCTAAATACTACTCCACCGCGTTAT
cntg-135-159142	TACCGACTATCCAATACTTGAGACATCCATCACTTTCCACACGAAGTCAAGAGGGAGCCAATCTCTTCTCCTACGAGATCTGACCGGGTTGATGTGCTCG[C/G]ATATTCGTCAATATTGATACATGTTTTGCGATGCATCCCGGGTGAGGGTTGGGGCCATTCTACCTGTTAATTTGACTAGTGAGGTTGCGACTAGGCAGAT
cntg-135-183998	TTACCACTGAGGACAAGCAATGGCAGCACCCAGTCCATCGCCGCCCTTCATCGAGGCAGAATCCAGCGATTCAGATTCAACCTTCGGCGAGGCATCAATG[A/G]CCTCAATGACCTCCACTGAAAGTCTGCGCTCAAGCCTCCTCCTCAGCATCCGTGAGCATGGCCGCGGGTACCACAAGTACGCGTCAGGCCAGTACTACCT
cntg-135-253337	CTGGACGGGACATCAAATAGCTTCGATATACTTTCACAGTAAGAACGAACTTGGCAATGCAAGACGACGGCAGGATACCACCTTCTGTTTTGGTGTCACC[A/G]AGGCTTCACGCCCAGCCGTGTCTTTCCAGTGTCCTTGGCTATGGCTCAATGCAGCATTGGCCGCGGATGTAGATATGAGTATGCCTTTTGTTCGCTTAGA
cntg-135-275672	ATAGCATCCTCACCACCCATTATTTGCCTCTCCTGAAGTTGGCTTATGTACAGAAGCGGCTGCGGAGACTGACCCAAGACCTGTGGGATCAGAGTGGCTC[T/G]CCTTGGGGGCCTTACCATAATTATATTGCATTACACCATCATACTTTTCCGTCTGGATTGGTCATCTGTCAGCTAGAGTGTGGATCTTGTTCAAGCTGCT
cntg-135-53145	GCTGCAGATGCCGAGAATTACGACGGGATCGCTTTCAAGAACCTCTCCGGTAGTGGTTCTACTGAGGTAGGTCGATACACAATCGAACATCCGTTTCTCG[A/G]TATGAGTTGCTAATTCGGACAGTATGATATTGCCGTCAACGCGTCCGTCGTAGGCGAAGATCTCCAAATCCACTTTAGCTACTGGTCTTCAGCTCTTTCA
cntg-136-12351	CTGCCGTTATACTGGTGCGCTGTTTTTTGATCGGTGGCTTAGAGTATTGCGCCTGAGGCTGCTGACTCGAGCGAGCTATACGGGACGAAGCAGCCCTGAG[A/G]CATATCCCACAATGAGTACAGATGCATCCTTCACGCTTTTGCCAATGAAATAAAGACTCAAGCACTGGAAGGCCAGACTCATATCTTCAATAATCTGGTG
cntg-136-24126	CCATGCTCCGAGGAGGGGAGTTGAATCATATCCCTTATTGCAAAAGCCCGGACTGGATAGACGTGTTATGGAGCTGTTAGATCGGCAATGATGGTTTCGC[T/C]CCCCCCTACAACATCTCCACGAAGATATCGAAAAACCTTAATGATTTCATCAGAGACATTGATAGTAACCACTCATCTGGAGAGATCTAGAACCATGTGT
cntg-137-30835	GGGTTATATATGCGGATAGCCATCCTCTGCAGGTCGGGGCTCGGGGTTCAACACACCAGTGAACGCAGGGAATATTTACCGTCCTGACGTCAGCCACCAG[T/G]TTTGTCGCTCATAGAGGCATTGGCAGCAATATTCTCCGCTCCAATTGCAAATTAGCCATCATGCAAACTGACCAGCATGGGTTTGTTGCCTGACACCGTC
cntg-137-7097	TTACAAACTGACTATATTCTTTCCACTCACCTTGCGGTCGATGGTGAGCCAGCCGACTTCGCGGTTCTGGATCTATTCATCATCTTAGCTGCTTCTCTTG[A/G]ATAAGTGAATTGCGCGTACCAGCTTGGCCCAGCCGAGAAGCCAGTCTACCGCGGCATGAACTAATCCGATTATGCCCATAATGTTTGTCTTTGCTTGCTA
cntg-138-30822	GGGTATGAGCCCTAGAAGCACGGTATGTAGGTTATCTTGGCTCCTACTGGCTGCTAACTACAAATCTAATCTGAGTAAGATTGGGGTTTTGTCCAGCATG[T/C]GCCAACTTTCCAGGCCTGCGACTGGACTCACTATCAGGAAAGGATGTCCCATTCTCACTAAGCCTCAGTCCATCTTCAATCAACCACTGCGCGCAGATCG
cntg-138-3918	GGCGTTCTGTGATTATGCGATGCCTTGATCTTTATGGTCAGCGCTCATGTTCCCAGAAAATGAAGACCTACGCATTCCGCCATCTGGTCAACCCAATCTT[T/C]GCAATGGATGTCCAATTGACATGGAACAGTTCTCCTGATGGTCCAAAATTGATGGATAAGAGTATGACCGAATTTATCCAGAACCGCTTATGGAAGCCAC
cntg-139-111099	ATCCACGCCAGAAAGTCGACTCCAAACTCCTCAATCTCTCGAAGCAAATACAGCGGAAATCGCGCATCGAAGTGATTCCGGTCCCTCAACTGACGCGTGA[T/C]CCTGTCTGCATGAGCGGTAACAACTCTCTTCACAAGTGTATCCTTCTCCTTAATGGTCCAGTACACTTCGCGCGCGAAGCGCGGATAAACTGTTGGAAAA
cntg-139-166248	ATGGAGTTGTCAATGGGAAAGAGAAGGAGAAAAAGGCTGCTACTGCTGTTACGGCTACTGCGAAGAATAAGAAAAAGAAGCAGCCGGAGCCCGAGCCGGA[A/G]CCCGAGTCAGAGGATGAGTGGGAGGATGAGGACGAAGAGATGTCGAATATTGATGATGGTGAGGAGATGAGTCAGGACGAATTTGATGATCTGGATGGTG
cntg-139-218477	GTCTGGACAGGCCGAATTTGAATTCATGAGTCAACTGCAATTTGGCGTCGAAATAAGAGATTTCGATGCTTCGTATTTAAATCAACCCGGACGGGTGATT[A/G]TAGCAATTGTCCGACCACAACCAAAAGCACTAGCACGATGGATGAAAAGAACCACGTTCCTCAGCCTGAGACGCACCCGCGTGTTCCACCGTCAGGTATG
cntg-139-297428	ATTTGGCCTGTCTAGCTTCACCTGTGCTTTATGACAAGGATGCGCGAGTGTTCTTCGTTAGATATATAGTCTTTGTACCTAGCACATTCTATTCTCCGCC[T/C]AAAGACCGAGTTCTCTGCGAAAAACTCCAAAATGGGACATAATATTACGAAGGCAGAATGGCTTCATTCCACCCATGCCCCAGCTACTTTTAGTCACCGT
cntg-13-93158	GAGGAAGGTCAGAGGCGCGGATGATGAGAGGGTTCAATGTCTCATCAAGAGCACGCGCGAAAGTCCACCTCGGAAACTGTCCCGCTTGCAGTGACGAATT[T/C]GGGAGTGGCGGGACGTATCAAATCACCCCTCGAGTCTCTATGACGGATCCCGGAAAATAGACGAGACGGAATAGTGCCGGCGAAAACAGTAATGACGGTG
cntg-139-322284	TTTCACGTATTTCCTCAAGCCGCAGACATGAGCGATACCGGTGGCTTGCGAGCTCCACGGGGAGATAGTCCCGGTTCGAGGGAAGACATAAAAGACATCG[A/T]ATTCGCCATCTTCCGCGGTAAACGAGGGTGGAATATCGGTGATATCGCCGTAGCTGAGAAGCTGTTGGAGGACGTCCTGCTGGAATTCGGGTAGACGTTC
cntg-139-44264	ACGCCGACAAGTACTCTGTGCTGGTCTTTGACAACCGCGGCGTCGGCAAATCCGACAAGCCGATCTCGTACTATTCGACATCAGAGATGGCACAAGATGT[A/C]ATCGACCTCCTCACAAGTATCGGCTGGCTCGATCTCTCGACGCCCCCATCACGAGACATCAACGTCGTCGGCGCAAGCATGGGCGGCATGATCTCCCAGG
cntg-139-58651	GATCGAATGCCGAGCACGATATGGAAAAACTGGAGACCTTCCTGGAGAGTGTCATGGGTGAGGGTATCGTCGCGGATGGTGTTCTGGCCCAAGATGAGAC[T/G]CAATTCCAGAGCATCTGGCGCTGGCGAGAAGGGATCACGGAGGCCCTGAGCCACCTTGGCGGAACCTACAAGTACGACGTCTCGATCCCCCTTCCCGAGC
cntg-139-7064	CGTTTTTGGACCGTAAAACAGCCTCCTTGTTTTCAAGACAGCCCACAAAGAAGTGTGTCCACGTTTCCTTTTTCGCTAGTCCAAGTATGGTTGCATCACG[A/G]GCATTGTATGCTGCACCGACTAACACAAGATCTACTGTGTCGCCCAATCCTGGGATGTAATCCTTTTTGAGCTTGATCCAACGGCCTTCGCAACCAATCC
cntg-140-20693	ATACCTGCGGTTACGGTTAGCCTAAAGCAGGCAGTGATGATGCTCTTTGCGTTTGGCTGTGTCGCAGCGGAGGGTCTCGGCGAGCTGGAATGTCTCAAAA[T/G]AGGACCCTATCTTGAACTCATGGATGATGGTACGAAGCATCGGTTATTTTTTTTGTCATACATCAATCACCATCCAAATCCCGGAACGGGTCAGTTCCAG
cntg-140-487	TGAGCGTGACTAACGCAATATCTGGTATGGTCGGTGTTGGTGGTTTCTTCATCATGGGTGGTGGCTATCTTCCTACGACGATTCCAGAACTTTTGGGGTC[A/T]ATCTCAGTTCTCCTAGCATTCATGAATGTATCCGGCGGCTTCGTTATCACGAAGCGCATGCTAGACATGTTCAAACGGCCAACCGACCCGCCAGAGTATC
cntg-141-101047	GTCTCCAATCTTCGGGTAGAAGTGTAGTATAGAGGTCAGGCTCGCGCGTAAGAAAATCCAGCATATGTACGCCCCCGCAGAGGTGCCTAAATAGGTCGGA[T/C]GAGGTAGCAAATGACAGCAAAGCTTCGACGTAGGCGTCTGGATCCGTCCAGCCCTCAGGGAGGGGAAGACTCCTCGTGGCTGACATTAGTCCTTTCTTTT
cntg-141-152319	GAGCCCAAAAAGTGGCTCGCCTATTGGGACCCTCTCGAGCCTATCTTTCCTATGCGTGAGGGTTCAGAGGCCGTCTTCAAGCCGCCTCAGTCTGGCGATG[C/G]GTTGGAGTTCGTCTTGAAAATGCGGGCACCCACCCTTTTCCCTCTTCGCAGCTTGTTTGAGATACAGTGATATCCTCAGGTTATTACCTTGATTTAAACT
cntg-141-172471	CACAGAGCGTTTGTGGCGACTATACCAATATCCTAAGTGATAGTTTTCTGCCCGCACAAACTGTTGTGAAGAAGCTGACTCCAGCACTCGGTGAGCAACC[T/C]CATTCCTCTCTTTATCATGGAAATCCTAACTGACAGTGCAAACAGGTCGAATTGTCCCTGATGTCATTGACGAGCTCAAGCATGCCTTCGATGTCGAGGT
cntg-14-121237	CGCCTAAATGGTCAGAAGGTATTCGGCGGCTCTTACAAGGGGGACCCGTATTTGGATAACGATGATGGAAGTGGAGAGATTCGGGCTGTGAGGTGGAAAA[A/T]TGATGGTACGTTCCTCCTTGCACAAGATTCGGAATTCCTTGCGCAGCTGACACTATTTTTGGGTTGTGAAGGCCATTTCCTGGCCGTCGTGTGCGCGGAT
cntg-141-23129	TGGATGACCTCGTTCGTTAGAGGATTCAGAACTCGATTGTGTCCAAACTGGAGTATCGTCGACGTTCCTTCTTTCGCGGACGTAGAATACTCGACCAGCC[T/C]TTTGCCAGCACCTAGAAATGAGACCCCCCAGCGTTTTCGATGCCGATAGAGCCTGAATTCGGCCATGAGAGCAGAAATCTGCGTTACATGGCATAGGGGG
cntg-14-130581	AGATGTCGAAGGGTAACGAAGTCGGAGGAGAGACGGGAGGGATTGACATGAATGCGGAGTTTGAAATTAGAGTGGAGAATGGGCTTGGGTTTGTTCATCA[A/T]TTCCTGAACTTATGTGGGATGACAATATTGATAAAGCCATACCTGAGATAGAGAATGGTTCGGCTCAACAACCTTCTTCCATCACCCTACGCCTCCGTCG
cntg-141-33912	TTTTCCTATTTTCCTCGCGGGAAGGATGTTAGACGTCTTCTCCGTTGACTCGAGGATTGCGCATAGTAGGGTAGCCACAAATCCAGCAGTAAATAAAATA[A/G]CTGCCCTGTTGGCCCCTGGGATAAGCCATAGAGTTCGCACGCGCGCGATGCCGAGCGGCGAACGCGCAGATAGGAAGAGAATCAGGAGCGTCGAGGGGCG
cntg-14-150416	TTGCCATGAGGTAGTCCTTGACATGGTCGTCCATGTGGCTATCCATGAAGACATTTGGCAGACTCGCATGCGCATGGCCAAAAATCTCAGACATCCGCAT[A/C]AGAGTCTGAAATCGGTTTGAGAAATCCGCCATTCTCTTATGGCAATCAGCTGCGTCATATACGGTTGTTGGAGATGTATGATCTACACCGTTGGAAACGC
cntg-14-15360	TTCTCGTTCTGGAGACACGTGAGTTCTTTCCACCAGTTGGATTATCCCATTCTTGAAAGGCTTCCAATACCGCATCTACCATAATATGGCATTGATGGCC[A/G]AACTCAAACTGGCTCTTTTACTTCCCCGTCTGCAGCAGAATCGGTCAACAAAGCACAAACGTCAAATCTACACGTTCGGACATAAACAAAAACATCTCTG
cntg-14-173952	GACTAGCTCACGAAAGGTCGCGATATTACTCGATGATGTTGATGATATACTTGGTAATAGAATGATGCCCTGGCCTTGCGCAATGACTAGATTATGGTTT[A/G]TACCTTGTTCCTACGAAGATCAGCAGCTGGGTGGGGGCATGACACAAGACGACCTCATGTGAACCGCAAACAGCCTATTACGAACATTCAAGTTCCCTCG
cntg-14-204087	AAAAACTAGATTTTTACAGTGTAGGAGGTTACTAACTCTCAGTTAACTTGGAATAATCTTTTGCTTCCTGTTGTGCATTATTTGTCAGTATTACTCGGTT[A/G]TTTTCCCAGCACTGGTGGTCGATAGCGTCATCCTGCGCCTAAGCTCGCACCTCCGGCTTCGCTCCCCGCCAGCTTTTTCTCTCCAATCCAGCCTGCAGAT
cntg-142-11335	CAATAACCCATTCTTGCTTCTTTCATCCAACACACATTGGCCAAATGCAACTCCAATTCAGCACCCTTCCTGGCCTTCTCGCCGTCTTTGTCGCCTTTCC[T/G]CTAACCTCGACCTTCGCCAACCCTGTCGAGATCAACAGTTCTCCTATCCCGTCAGCCTTCCCCCAAAGCCCCAGCGCCGGTGCCAGCGCCAGCGTTAACG
cntg-142-37489	TGGAGACGGGCTTTCCCCCTCTAGAGCAAGAGCCCTATCAACCACAGTTGGAGTTCGTGGCCGGTCTCCTGCTTCCAATATCGACAAGGTTTCTTGAGTC[A/G]AGTTCAGTGTTGGTTGGGTGTCTTCCAAGGCTTCAATCGGGCTAGAAGTTTTAACTGAGGCAGCGGCTTGGTCAGTCACGACCAACTGAGATGGGCCTGA
cntg-14-268703	TCCACGAAGCCACATTTAGCGATGACATGGTCGGCTCCGCTCTCGCAAAAAAACATTCCACCGCCCAAGAAGCTATTGAAGTAGGCCGCAAAATGCGCGC[T/C]CGCACTATCCTCCTCACCCACTTCAGCCAGCGCTACCAAAAAATCGCCCACTTCAATCAGCCCAAGGAACTCGTCCAGGACAAGTCAGTCACAGCCCGTG
cntg-14-275219	ATGATGAAAAAGTTTTCCACATTCGCAGTTTCCACGCTAGCCGTCGCTAGAACCCAATCTAGACGTGCTCTGTGCGCATGTACTTCCTTGGATGTCTGAC[T/G]AGATTCGCTATCCACGCATTGCTAGTTTTATTATGAGGATTTGTGAGCTTTGCTGACTTAGTACAAGATTCTAGGTATACTTTCAGATCGCCGACGGTAT
cntg-143-2465	CTCGAGAACCCTGACCTTGCTGGGAGAGCTGCCGAAGACGCTGGGACGTCTCGAGAAAGGCAGAGGAGGATCGTACATCCAAGTCCTCGAGCAGAAATCC[T/C]GGAAAGCCCATTTATTTCGTTGGCTCCCCCACAAAGCGAGTCCATACAGGCAGGGTCTCCGTCAGAAACACCAGGCCCTCACTCTCTGACCTCATCAGAT
cntg-143-25286	GATTGAATCCAGCATGGTAAGCCTGAGGGAATGTAATGACAAATTGACCGGCCCTTTGGTCAAGCGCATAGACATTGACTCCGGCTTTCCGCAACTGGTC[T/C]GGTGGCATCAAAGTGACGAGCTGGAATAACAGGTCTGGTTGACCTTCGAAAAGTTCAGGGACCGCTTGTCGCATTGCTTCCTCGAATGCTTCAGCGTCAG
cntg-14-340886	TAAAAGCTGTAATGGTCCCATTGTACAACTTTGCTCAGCCCATTGTCATGTATAGGCCATTCGGATTGGGAACTATTCTGAGCTGCAGTCAGAACATGGA[A/G]GCTTCCCAGAAGGAAGAGAAGCAACCAGAAGGCCGTCGCCATGGCCAAAGACTCGGACAACAAAGTGTGGGCTGTCTACCGTGCATGGTACCTGGCTGAA
cntg-144-13071	GCAAGGGATTCCGCTTGTCCGTGGTCGCAGCGTGGATCCTCGGCGACATTATGAAACTGAGTTACTTCTTCAGCAGCGAGCAGGTAATCCCCTGGGCGTT[T/C]CGTATGTGTGGTATATTCCAGTTCATTTGCGATTCTATTTTGGGCCTTCAATTCTGGGTGTATTCTCGGGGCGCGTCGAGCGTGGCTGGAAATCCACAGC
cntg-144-25421	TCTTCAATGAGTACGGCATGGATCCGTTTCCCCACAACGAGGTCATGAGCGGTCCGCTGCGGCATCCGCTTCCGGTGAAGGTCCCTGCAAGCAGGTCGCC[A/C]TTATGGTTAACTCATATGCGATACTTCGCCTCAGTCGGGTTTCCGGATGTGCTGGAGCTGGGGCTCTGCGTCGTCAGCTTAGGAAATTCAAGCCTTGTCT
cntg-144-69410	GTTGTTCAACGGACCCGCTCCTTAAGAGTGAGTCAAGTTTCTCTCGTAGATGAGCCAGTGCTGTGGCATCTCTCTCGAATCTGTGCGGAGGCGCAAGAGT[T/C]GTATTTGGATGCAGAAAGAAATCTGGAAACTCCCGCTCGTAGTCAGAGAGTTCACGAGTTCTATCAGACAAACGAGCAGGTACGCCGTCACCTGAAGGCT
cntg-145-130503	AAAGGGTTCTACGAAGTCCGACAGACTTGTATGTGGTTCCAGCAAATCCGCCTCGAGAGTTATGGTTGGAACGTGTGCTAATTCTGATGTTTCTGGCTGA[A/G]CAGTCTCGCCTCTGTCGCTTCTCAAAAATCCCATGATTCTGCTTGCACTTGTGGCACTGGCTTTCACCTTTGGGATGCCTAAGCTTATGGAGAACAGTAA
cntg-145-158494	CTCATGCATGTATAATGGAGGCATGCCGTGAGGTTGTTGCATGGGATGATTGTACCCGTAAAATGGATGGCCGTACTGATTCGAGGGCGCAACCTGGCTA[A/T]GAGCTCCAACTCTAATCAACTGGTCTGATGGAGGGTGTTGACCAGTTGGGGGTACGAATGGAGCATGTGGCACCGCACTATTCGGATAAACATATGATGG
cntg-145-35818	CTGAGTGGACAACGTGAGTGACAGCCGCTCGGCTTGTCGAGCGCAGAGCTAGGAGCAGACTACATACCATAAGCACTAAGATCCTTGACATCATGAAGAA[T/C]CTTACGAGTAGTGTCAGATAAGCTACCGGTATTTTCTAGCAGGGCGTCGCCGAATAAGCAGCATATAAGTGCCCTGATACCAGAGAGCGAAGTGGAAGAC
cntg-145-57738	CCCGGAGTGAATTATTGTCTCACTTATTGTAATCTTATGGTTGCCATTCAGTCTGGTGTTCTATGTGGCAGCATAAGGCGTTTAAGAGCAGAAACCTTTA[T/C]TAGCACAATATACCCCGTTGATTGTTATGCGACCTTTTTTCCCTTCTATTTATTAACTATGGCTTTTACGTTGCATTTTGCTGGGGACACAATCTAAGAG
cntg-14-59226	ACGCGCGGCTTCCTGCGGTTTTGGCCGACAGGTGGCTTTCATTTTGGGCTCTCTATGGACCAGACTCGAGCGCTCAGCCCATCAGAAGACGAAGGAAACA[A/C]CCTGCTGGAACTAGATCCATGGATAGACCTGATAGAGGCTCGTTGGTGGAGCGGGAGGGGGGAGACTAAAAGACTGCACGCCCTTCCTTTGACAACGCTT
cntg-145-97407	ACCAGCTACAAAGGAGATGCGTAGCAACCAATCCTCTGTTCAGGTTTAACAGCAACAATACTACGAAACTCGTGTACAAGATTGCTTCACAAGATCCCAT[C/G]ATCATGGATTTGAATATATGAAAGCCAGCAGTAAACCGCCGACATAAATATTAGCTGTGTTGGGCCGACTTCGTAGAGCATTCCGTATCCTATATACTTA
cntg-146-9701	CCAAAGATCGGACTCCATGTCACGATTGATCATCTATCTCGTTTGTGATAGATCTCTTCTCTGGTATATTTATGACACAGTACGGATTATAATGAGAAAT[T/C]AGATCAGGGGTTGGAGGCTGGGCCGCTTATACCACGTGACATAAGCCAGCCAGAAGCCACATCGTTCGTGTACATCAGGTGTACGCCAGGTGTACACAAT
cntg-14-91627	CGACGTTGAAGAGGAGATTGCGCGGTTCAAGGAGTATCGAAAGCTGCTCGTCCCGCACATCGTCGACCAATTGGCCTTCTTCAACAAGCACAAGGACTCC[T/C]CCAATACCCTGGTCGAAGGCGCAAACGCCCTCCTGCTTGACCTGGACCACGGCACCTACCCCTTCGTGACCTCCTCCTCCACCGGCCTCGGTGGCGCTGT
cntg-149-18001	TCCAAAAAGGGTTAGCCCTTCTTCGCAGAGTGGGAAGTTCAATAGAATCGTCTTTGCACCTTAATTCTGCGTGCGGCTGCCAAGTCCCAATGGACTAATC[T/C]TGTCGCCAGCGGGGCCAGATAGCTCCCAATATCTCTATAGCCATCGAATGACAGCTGACGATACAGTTGCCCGATCTGTCACAGTGCCGCGCGCCTAACA
cntg-149-24111	TGCTGCTTGTAGGCGAAATTGATGGAAGACCCTGGGTAGGTTGGCCGTTCGTTTCTTTCTCATCGGTTCCAACCGGTCACTGTTTCCGAGCAGCCTTTTC[A/G]TGTCTTCATTGGATTTTTCGAGCTCACCCATCAGCTTCTGGCGACGCTTCTTGCCCAACGTGTACGTGAACCTTCGAAATTCGAATTCTAATCGAACGAA
cntg-150-19797	ATTACCAAGTTTGACGCTAGTAACCACCGCGATAGTCCAGTGGCTCAGCTGCTCAATATTCCCTCATCAAGATTTCCATACTTAGACCCCTCTTGCACGA[A/G]CTGACCAGTCGAAATATCCAATTTGGCGCATTAGTCTACTTCAGGATCTATATAATCAATAGCTTAACTTCGCCTACTTGGTGTTTCTCCAGGCTAGTTG
cntg-150-35810	CAGTCGTCAAAGTTCCGCGAGTTAGGGTCGTCTGCGACGTTGCCGGTGTTGCGATAGGCGTGGACGGCTCCTCCGTCGTAAAGGACGAGGTAGTCTGCTA[A/G]GCCGTCACCTGTGAACATACAGTGTTAGAAGCGGTTTTGTTGTGAATGTAATACCTTCTTGGTTGAAAAGGTATCTGGGTGGCTTCATACCGTCAATATC
cntg-150-5914	AAGCTCAGTGAGATGACGGGTCATTTGACGGAGAGGAGATCCGAGATGGCTCTCAAGCGAATGGTGTCAAATAACGACATTCCATCTACTATTGGTTGAA[A/C]TAGACGCGCAAGAATATTCACGACAGTCTCTGCTGAAACCTTCCCACAGCAACATATGAAGTCGTATTTTGGTCATTTGCCCAGCCAGCGAATGTAAAAT
cntg-150-95318	TAGTGCCTACAGCATCTGGGCCTCTGCTGGTGTCGCCAACCCGGGCGGCAACAAGGACTGCGTCGGAATCGCTGCCCGTGTTGAGAAGACCGAGAACCCT[A/G]TTGCTTGCACTTACTCCTCTTAAGCATGCCTTCCGGATCTCTTGTTCATAGATCTGCTCGAATTGTATATTATCAATTAGACCGAATCTAAAGTCCTACT
cntg-151-1472	GGGAATGCCTTTCCGCCCTGGTCAAGGAGAAGAATGATGGCCGCGATACTCGTGGCCACCAGGATGGATCCGCGGAGGTCGATACGGCTGAACTTGGACT[T/C]ATTAGGCTGTGCACCAAAGCCATTACGCTGGACCAGCTTGAGTTGAATAGCGACGAGAAGGGCGGCAATCCCCAGTAATGGAGCTTGCAGAAGGAATGCC
cntg-15-135428	ACAAGTCTGCTGGGCTCGCAGCGATTGCACCTCCCGTCGAGTCTCGGCTTGCCCTATCCTCTTCCGACATTCTAGCCTCCTTTGGGCAGGTCAAGATGCA[A/G]ACCGACACCCTCATGAAGGAGTACGGAGTCGACAAGACCGAGGGCGTCATGCTCTCTGGAAGCAACAGACTCTGTACTGCCCTCGTCGTCGAGGCGATGG
cntg-151-38429	ACCATAAAATAACCGGCTTAACCGTCACCCCGGACTGCATATCACGGATAGCCGTCTCAAAGGCCTCGGCCTGGTAGAATTTGACGATCCGATCCAGAGG[T/C]AGTTTACCCTCATTAACCCAGTTGAGCAACTTTGGAAGATACTCTTGCGGTACGACATCGCCCTCTACGACTCCAATAAACTGTTTCCCAGACACCATGA
cntg-15-170368	ACATCTTAGGGCTCTGAAAAGAACCTAGACGCGCTCAGCCTTGAAATCGTGAGGACCCCCGTCTCCGCAGCTGCACTCCATGGCACACGCACTAATCCTC[A/G]AATAGTCGTTTCTCCTGATGGGAAGCCGTCTTCGTCAATCTATGCAGACATCGGCGTCCCATCGCCCAGTCTTAGCACTTAACCTTTCATCTATTTCAGA
cntg-152-28322	GCGGGCCTCTCAAATGTACTTACCGGCGACCAAGTGGTTCCCCCGTGCAGCAGCATCACTGGATTTATGTGCCGCAAGCAGTATAATTGTCGTTGTGCGA[A/G]GTAGAGTATCACTGGCAGGGTGAGACCGATCGGGAACGCAGCGAGTAAAGCCGAGTAGGGACCTCCAGGGCCAAACATCCTGCGAGGGCCAATGCTACCA
cntg-152-52071	TAGTTAGCTCACAATTCGCGGAGGCTTTTCACAACTGGCAGGCTGGTCAGCACCCTGTCAGGTTCACGAGAGAGCGGGCAAGGAGGTTTCGGAATGACCA[A/G]TCTGCCTTATTGTGCTACGCTCAAGGCTCCTGAAGTCACCAGTTGCTAATGCCGGACATCTATTGGTACTTCGCTCATAGATGTTAGAACCGTCGGTCAT
cntg-153-121221	ACGTCTGATCGAATCTGAAGTGTGCAGAGAATGCAATATTGCCGTTGTTATTACTGTCGATAAGTTTTAATACGTCTTAAATGTAAGAACCGGAAAAAAA[T/C]CCGGCTATCGGCCAGATAGGCCACAAAAGCTACCTTATCACCGGCCGTTGGAGTAGAATAACCCCGTGGAGATGAAACGGAGACATGGCTTGGAGAAAGA
cntg-153-190125	CCGAATTTCTGCGTCATGACACACTGAAGCAGTATAACAGGCTTATTTGCTTAAGTTATAAGCAGCTGTTGTTCTGCAGGTCAAACCTTTAACAGCGCGA[T/C]AACATCAGCCATTCGGTATCGTCATAAGCAGTGGGTTGTCACGGCCTCGAAGAGTCGAATATCTCGTTATAAACCTCGCATAATAGTTGAAGAGGAGGCT
cntg-153-195329	GGTGGTGTATCGGCGGAGCAGGTACTGACGCTCCAGTCGCAGCGCAGGTTGTGGTACCCGGCGGGCTCGAGGGCGCGGTCGACGTCCAATTGTGTGAGGA[T/G]GTATGCATTGTCGTAGTCGGGGGCGTCATTGTGCCACGCCCAGCGGCTTCCATGGACAAACACAGCGCCAGAAGAGGGGAGGGAGTCGTAATTGTCAATT
cntg-153-225124	TGCCATTGACGGTGCAGAACGCGTTCTGCAGCGCCGCTATTATTAGTTCAAGGAGCCGCCAGAATTTAGGCATCATCTATTTGTGACGAAATAACTGGTT[A/C]AGTGAAGAGCATGACGTTGATGTCGGCTCCCATGCTGAGGTTCGTCGGTGGGATCAACAAACCGAATGAGAGTAAAATTAAAAGGCGACAGCTCTCGAGC
cntg-153-2871	TGCTTGGGAAGACTGCAGTGCCTGGGTTGCTGGAACATGTAGTGGGCGCATCTAAATTAGGCGCTTGGTCTTCAGTCATATGGTTAGCTTAGCGGTAAGT[A/G]ATTGGTTGTTCTGCTCATTCTCACCCTCGGTTGCCTGGGGTGTGGGCAAGGCCATTCCATGGCTAAGCATACTAAGCAGCGCAATGGTGGAGGATTTCAT
cntg-153-290491	CCTTGAACCGAGACGGATACGCCGTTATCAAGAGCGCGATTCCCCTGGACCGCGCAACCAAGTACGCGGATGAGTTCTATAACTACTTGGAGGGTTTGTA[T/C]GTCTCCTATATTCTGGCTGCCTTGCTCGGCGTCGGACACTGAGTGTGCAATAGTGGTCTCGGCTATCGCCGCGACGACCCATCGACGGTGAAACCGTCAA
cntg-153-319476	AGTACTGAATGATTGAGGAACTGACAAGATACTTGCCTCCTGGAAACCATACGACTGCTGGAAATCGTGTACTAGAGCCGCAGTTCTCACCACAGCGGCC[A/C]CCGTCTGAGATTGCTCTGTTGATGGCTTCTGTATCGTCAGTTACTCCGTCACCTTTTGCCCCGTAGTCGCGGACATTTCTCCAGATCTGTATGTTTTATA
cntg-153-378460	CAACTCATCGTATGGAAGAGTACATGAAGATGACCGCACGGGTTCTCGAGGTCGAAGGCCAATTTCTCTACCTGCCTGGCTGCATGATCATGTCTTTTGA[T/C]GATCCAACGACCCGCACCGCCGAAGTCAAGCTCGTCCGTGTTGTTCAAGGCGTCGACCTCGGTCGTCTTGCCGACACGCATAACGTTTACAAAAACGTCG
cntg-153-49214	ACCACCAAATTCGACCCAGAGAACCATACATGGTGATGTCGTGTCTGGCCTAGACCATCCTCGAAAGCTGATAAATATCGGTTGCGGACCCAGATAAAAA[A/T]CACATTCGTACTGTCGCGATTTTCCTGCTGTTTAATGTCAAACCCGCTGAAATTGATCGACAGCTCTATCTCCATAATTCCATATCACTCAGTCGTCAGC
cntg-154-19228	CCGGTTAGGGATCTTTTGCGGTCGACGGCGCGGTACCGCGCCGTGAGGGCGAGTATAGGCTGGATAATGGTTTAGCTTCCGTTTGCTTTTCTCCTATAGG[A/G]CTGCACGGTGTGCTCGTAATCGGACTGAGTGCTTGGGCGGCTTACATTGAGCGCATTGCTCATGATACTAGCCCTCTGCTTTGCTGATAGAAGGGATCAA
cntg-154-2942	CTGTTCAATAAAGTCCTCGAACAAACTAGCATCAGTCAATCCTTCGGAGACTCGCGACATCAAGATGCCATCCTGGCAATACGTGGGGAGAATCTGGTAC[T/C]GTTGACCCCGCTGAAAACGGGAAACTTGGACAGGTGCCACCCCACGGGGGAGACCAGCCTGTCCTCCTAAAGCCAGCCCGCTTATCACAGCCTGATTCAC
cntg-155-16651	AAGAGGAGAAGGCTTTCATTCCTTATGATAATCTGGCGAAGTCCGCGCCGGCGGGAATTTTCGAGCATATCCGGGACACCGCGACAGAAATCACACCGAA[A/T]ACTGTGAAGCTTTCATCGGGTGTCGAGGTCGAGTACGAGTACCTCACCCTCGCGACGGGGTCATGGCAGCCGGCGCCGAGTAAATACGATGTTTTGACGA
cntg-155-36404	CATCGCTGGGAAACTGCGGATCATGTCTCTAGCAACAGTCGCAGCAGACGCCTTGCCTGTGATTTCTGCCGGCAAACATGCAATCGCAACATTGTGATCG[T/C]CGATTCTGCCAAGCACATACGAGTTCGAGTCATGAGGATCGGCCGCTGGAAGTACTGGATGTTTTTCGTCCAACATGGCCATAGCAGCCACCAGTTCGGT
cntg-15-55015	TGTGCTGGCTCCCGAGTGTCCTAGCCCTGACGACATGCTGATATCCCGGGGAGATACATGACACTTCCTTTTCAGTCAGACATGAGTTGTTTCTGATTGA[T/C]GATTGTGCCTGTTGTTTATATAGCAGGCCCGTCTCTCATTGATCTGGCTATATCCCAGGATAACAATCAAGCAATTGTCTAGCCTATTTGATATCTTTCT
cntg-156-224	CGGGGAGATCCGCCAGCGTACGCACTTTGGAGATGAACGCTGGCAGATGACTCGCGGGCTCAGGGACTCGTCCCGTGGATAACTCGGCCAGTGAGGCCCT[T/G]CGAGCCTATCGCAGACGGTCCCACTCGATCCTGAATTACTGGTCTCGGCAATCTGGGCACATGGCAGAGATAAGGAATTTTTTTTTGCCCCAGTGGACGG
cntg-156-8628	CTCAGCAAGGCGCGAAAAGCCGTCACACCTTCTATGTAACTGCTTATGCCTTTTCTTCTGGTGAAATACTCAGAGTACATGCTGGAGATGGGTGAAATTC[T/G]CATCACAGCTTCGCATTGTTGCAGCTTGGCAGCCTATGAGCTTGCGTATTGGCTGCATCTCAGCACGCTACCTCGGCAGGTCGCCAACCCGTCAGACAAC
cntg-157-107424	GGCTGATTGGGCTTGCTGAGCCAAAGGCCTGCTACGAGAGACAGTGTAAGGGCCATCTGGGAAACGAGTGATCACTTGTCTGGTTGACTACCCGCATAAG[A/T]TCCAAAAGGGTGGGGACATGGAGCAGGTCATTATGCATCGACTGGAAAGCCAGGGCTTTAATGGGTACACCCGACACCCCGAATCCGAGCAGGATCAGAC
cntg-157-12534	TTTTGACGAGTACCCAAAACACTAAAAGAAAACAGAGAAAGTGTCAAAAGGAAAGGACTGCCACAAAGAACAAAGCTTTGCTTCAAAGGCAATAGACCAG[A/G]GAACTGGGCCAGGTCTTTGTCCCGCAAAAGACAGGACCGTAAGAAGACACAGGCCAAAGAACAGGAACCTCCAGCTCCAAATTTGTTGATAATTCGCAAC
cntg-157-44583	CAGACGGAGAAAAGTCGAAATCTTGTCCCTTTGGTCTCAGCGAAGCGAGAATCTGAGCGTCCTGCACCAGACTGAGATCGAAATTAGCAGTCGATACCTT[C/G]CTGTAGCCGTTCGACAAGCCCAGAGTGTCCTGGCTCTGCGCCGCGACCGTCAAGGTCAGAAATACCGCAACTGCCGACACTCTCATAGTATAGTTGGAGA
cntg-158-155416	GCACATGAAGGAATCAAAACGATACACTCGGGGAAGGTCCCGAACACAGTCGCGGGCTACAGCATCGATGGCAGAGACACGGCCTGATAAACAGCTAGAA[A/C]AACAGGTGGAAGAGCAACTACAGAATGAACTCGAGCAACAAACAGAGCATCTACCACAGAACGCACAGCAACAAACAGATCAACGGCCTCCGCAAAGCCG
cntg-158-201462	GAAGAGATAATAAAAGCATGTTCCCAGATTCCGCTCTTCTTCACCTACGTTGACCGTCTGTCTTGTATACGGGATACTAAACCAGCTGCTGCAATGCCTC[T/C]GTCTATCGATGCATACACGCCACTCGAGGTAGTCGAGTTTGTCTCGCGTGCCGGCTCAGTTAAGGGGCACATGCGGCTGGACAAGATCTTTCTCAGCTCT
cntg-158-280278	AATGCTACATGCCTAGCTGCTGTCTAGCTCTCGCCTACTCCAGTCACAAACATCACCCTCATCTTAGGGCGTGTACTAATGATTCAAAAGCAATAACCCT[A/G]AACCAACAATCTCTAACCCTAACCGCCCCATCCGCAAACACCCAGTTCAGCCACCACCTATCTCTGCTCTCCTCAAAATCAGACTCTCAGCGCCGCGACT
cntg-158-32486	ATGGAGAGGGTTGATGACTGGAATGGGGGCCATAGCAGCCAATCTGACAGTGATTAGGTAAAGTTCGAGCCGATCTGGACATGCAGAAGATGCTTCATTA[A/C]ATTTACTATATACTACAGGCTTTTGAGCTCGTTACGTTGACTTAGGGCCAATTCAATTTGCCAGTCAGCGAACCCGAACTTTTGAAGCCCGAAATGAAAA
cntg-158-98510	AATCATGTACTCTGTACATTCCGTCAAAGGGCATCGATCTCCTGGTGTCACAAGTGACGTGTGCTCCTCACTCAGCCAATTGAATGCTGCAATTCAGCTC[T/C]GTCATCCTGGATGAAACGATTGCTGGAAATTTCTTGGCCCTGACCAACCAGTAGAACGGCTGCTGAATGTGCCACTACATATGATGGGGGCGCAGCACCC
cntg-159-3199	AGCTAGGTGGCCAATATGGTTATCGCCTGCGAAAAGATACCCTTATCCTGAAGTATTTATTGTTGCACCAATGACATGCACAAGATTGCTGTTTGACGAT[T/C]ATATATTTTTCGAACCCTTAATCTTTTGTTACTCTGAAAGAAATTCTCCAAACCACACATCTTCATATTTACAATTACCTGTATTTCAATCGAGGTATAT
cntg-159-39651	CGTGCGCAATACTATATGCTCTCAGACATCCAGTAATTGTCGAGCACAAGGCACAAGTCTCAAGGATAACCCCAGATCAGGGCAGCTGCAACCCCAGACT[A/G]AATTCTTCTCGCGCGTAAACTGCAGGACAACGCATGCTTTTGTCATTCATTTAGGCAACAAACAGATATTGCAAAGTTGTGTGAGGTATGCATGCATCTC
cntg-15-9857	CCCGCCGCAAGCTCGGGCCGATAAGGTTACCCCACTCTCGTACGTCAGAACTCTCGGTATGAAACACGACTCACAAAGCAGGCAGCAGGCCAAGGTGACC[T/G]CTGTAATGTACCAGGCGACGGATCATCAATCGTGATTTCTGAGATGAGCTGCCAACGGCAAATGCAACAGAATAAACGACACAAGGGTTCCAGGACGTGG
cntg-160-113716	GCCGTTGATCAGGGTGCCATAGATCATAGAGCGCGGGACGACCGTTTTGGCGTTCTTGACTTCTTCAGCCATGTGAATTACGCCATCGACGCCTGGACAG[C/G]ATCTGTTAGCTTACTCCCTTACGCGTGTGGTTAGGGTATAGCAGGAAAGGAGGAGGCGGGGTTACCAGACAAGGGCGTAATGACCCCCAGTAGACCAACC
cntg-160-144235	GGCGTAAAGCATATTGGTATTGGAAATGGCTCCATAAGGTCAGCCATTCCTCCTGTCCTGTCATATGCCCATAAGCTGTTACAAACCAGACTTATATCCT[A/G]CGTTCAAGGGTATTAGATGTAATGGCCAGTCAGGATAAATTTCCGGCGTTGGTTAAGAGCTTTCGTGCAGCATCAGTGACACTTCGAGGTCAGCAGCTTT
cntg-160-15033	TACGTAAACCGTCTCGCAGTCTATCAACGGACGTTCATTTCGCCGCACTTAATAAGTCACACGCCAGGCCAGACAGTAGGATCAGCCTGTATTACAAAGA[A/C]CTGATGGCGTACCTGGGTGATTACTCGATTGCTGACGGTCTAGAAGTTTCGTTGAGTAATAATATATATTCAAAGTCTGGATGATCGAGTGTTTGGTTGT
cntg-160-48323	TCAAGAATGCAGTTATTAATTCAGTTATTGATTCATATTGAAGATGACATTCCGCCGATTCATGGGCTTCACAGCCATGGCCTTTCTCTGGACTGGTAGT[T/C]AGATCCCCGTCTACCTTTTCGGTGGTATCCCTCCCATTATCTATGGTGATATCGGCGGAGTGGACAGATGGGTCTGGTTTGTATGTACTTTCCCTTATTT
cntg-161-138178	TAACAGCTTGGTGTGATTTGACAGTTTCTGACGGTATCTCATACTAAGAATTAGTCTAAGCCAGAATAGTATGTAGTGCAGTTACCCCAACGCTATCAGC[A/G]GTGGCCACTAGCGAGTAATATCAAGCATGCTATCCCTATCTACGTAGTATATTTGAACCCCTTTTGCTGAAAATCCGTCATATCAGCAAACGCCTCTTGC
cntg-161-13908	AAAGTCATAATAATAGCACCCGCTAAGGTGGATGCCTTAAACCTTTGCCACGGCTTGATGGAAGTTGGTGCACTAAGGAAGATCGATGGATCTGCACTAG[A/G]AGATTGTGCCGAGTCGAGTCCAGACAAGTCTCCTGGCTCTCGTCGATATTGCCGTCCTGCCGGATACCGTCAACAGCTGATGCTGATGCTGAGGTTGCGA
cntg-161-176700	TGGATGGAATGACTGTGCACTCCGGACTGAACCCGTAGCGGTCGACGTAGTAGCGGTGCACCTTGCCCAGGTCGATGCCTCCGTCTTCAGGGACGTCGCC[A/G]AGCTTGCGCTTGAGGTCCTCGACGCCATGCGGGCCCGCGCAAAGCTTTAGAAGGTCCTCATCGTAGGCGCCTTTGTGGATATTCCACAGGTTCATACCGC
cntg-161-214076	AAATACTACACCCCAAAACAATCAGGACCATGTCCTCACCATCTTCATCAGCTTTAAAGTACGCAGCTTATGTTATCACCGAAACGTCCCTCCCGCGACC[A/G]CCACTATATCTTCATCGAAACGCACGAGCAAGGTTCAATGACAGGCCCCCCCTTCCATGTAATCGGCAACATCCAAGAAGGAATGGTATCTAATCACCCT
cntg-161-249785	ACGTGTGTTTTAGTTTTCTTTGTCTGGTTTGCTTTGCTGTATGCCATGACGTGGCTAACAAAGAGTTGTCTAGTTTCCGATACATATATTAGAGCATTGG[A/G]TATGTGTGGATTTTGGGGACGGGTTATATCCTGGGACTGAGGGGAAGTGGAACGGGACAGTTTGTCTTGTTCACTACTTCCGCAAATTGCTTTTGACAAG
cntg-16-152607	ACCAGATGATATTTAGAACAGGAAAAGAAATACGTTACTGTTACCTATTAATTCGGCGAATTCGAATCGAATCCCACACCAAGCCTCAAACTCAAGAAAA[T/C]AGAATTGAAACAAGAATAGAAAAGAAACATTCAAGTCTATGCGCAAACAGACAACCAAGTCTATCAGTGGCCAATCGTACAAGTAAAAGGCTCTGCAGTG
cntg-161-60815	TACCCGAGCTCGTTGATGGCGCGGAAGCTGTTTAATCTGTTGAACGAGAGAGCGGCAGAGAATAAGCCAGTTCATACGAGTATGCTGCTGTGCTTGTGAA[A/C]CGTTTGGAAGATATGCTAATGCGTACATAGTGGGCGCCATTGACCCCGTACAGATGACCCAGCAGGCTCCTAACCAGGAGGTCCTGTATGTATCGGGCTG
cntg-162-21493	GGTGGCAATGTGCATCTTTGAAAGTGCTTAATCTTTGACGTCGATTCGGTCTGCAGCAACGACAGTTTTCGCTGGTCCCTCTCACGATCCACTTTCGTTG[T/C]TTTCCTGTCGTTGTGTCTGGTCCATTCCCTGTACCTCGATTTAAAGCATAGGATTAACTGCAACCTGACCCATTTGGCTCTACTCGTTTTGCGCGTCTCA
cntg-16-222292	ATAAACCCCAAACACCTCGCTAAAACCAAGTATAAGCAGATGGGTATGCGCGCGCAAAAAAAAAAGAAAGAAATCAGAAAAATCCACCACGACGACATAG[A/G]CCGACCGCTTTTGATACGGCCCCTGGTTGCACGGTCAGTTCATCCTCCACTGTAGTACATGATGGTGGGTATAACGGTCATCGGAGACCCAGATGGATTT
cntg-16-25490	GTCGATGTAAGTTAGGACCAACAATTGCGACCTTAGCCAGACTTTTCTAACAAGGAATGCAACAAGTCTTCTAGAGCATTTTGTGTTATCCCATCAAGAT[T/G]GCTACACTTGCAGCACCACCACCTCCGCTCGGCGAGTCGGGGAACTCGAACTCCGTCAGCCGGATCACTCGCGAGGGAAAGAAGATTACCTATAAATTGA
cntg-162-63069	TAGCCAGCGATGGATGGTACCTTCTCGGTCGAAAATGCCATTATGAGGGAGACCTGGCCAAAGCCGCAGAGTTCTACCACCGCTCTGACCAAGCTCGGGG[A/C]GGAGGCGATAAAGGTTATCTTCCGGCCAAGTTTGGCTCTGTACAAATGCAAGTGTCTAACAAGGACTACGACGGAGCCAAGTTTCAGCTGGAGAAAATCA
cntg-16-270659	ACAGTTGCGGCATAGGTAAACTTGCGGGATTCGATTGGCTGCATATGTAGCGGGAAAGGCGAAAGCTGGTTTCTTAACTCGGGAATATTACCAGTAGCGA[A/G]CGCCACGAAACGAAGAAAATCGCGCTGCAATCGCTTAAGCATCAGGAACGGAGTTGTTGTTTGAGTTCGTTGATCCACCTCGGCATCCCACTGTGTGTAA
cntg-16-318049	AGCCTAAACTTTGAGCCTCACACGAGAGAGGTCCCGCCATCGTTGGTTCCAGCACCTTCAGTAGAGAGGCACGGAATGGATGGAAAGGGTCGTTGAGTTT[A/G]AAGGAAGAGTATCGCAGGGTCTGGACGGTGGGGCTTAGTGAACATGCTTATCGCAGCTGCATCCCTTTCACAAGCTTTTCTGAGAAGATCTCGGCATGTC
cntg-163-48547	AAATTGTAAAATCGAGTTTGCTGGACAGATAAGAGTGGCGGGTACGGAGTAGTTGTCAACTGAGATGTTGCTGCGCCGAAAAAATGACATCGATCTTCCA[A/G]AGCTAGGGCGGTGAGAGCATGCACTATCTGATAAGGTCTTAGCCTGGTTCTTACGCTTCTTAGAGCTCTAATTTCCTTTCTCCGCGACGTTGAGTTTGAC
cntg-163-6568	TCGCCAACTCTTCCGTCACCTGCGACCTCTTAGGTGGCGTCTCTGTTGGGCGTCGCCTGACCCACTGGCCGCATATCTGATCTCACAATTCGCTCTGTTC[T/G]CCTTCGGTCCATGAAGTTCTTCGGCCCAAGGATATTCTCGAATTCCAACAACTGGTCATAGATCTTCTCCACGACTTTATGAATCACCATACTCCCTTGC
cntg-16-383612	TCAATGCTGGGCGCATGACGGCAGCTGAAGCCGCCTTTGATTTCAACATAGTCAACAGCAAGCTGTTTCAGAACCCGGATGATATCGGCCCTAATAAAGG[T/C]AAGTGGCTTGCTGCTGGTGGTAGAAACACTAAATAGGCCTTTTAGATAGACTGGTTTGGACAGGTCCTCTTCATTTGCACTCTCCAATGCAGCCCCGGGT
cntg-163-90391	TTTCTCCAAGTCCTTGACTCGCTGTCGTATGACTTTCCTACCTGGAATGCCCTTGAGGAAGTGCTCAATTTAAGTGTCAGTAAAGCTCTTCAAAGGTGTA[A/G]CTAGTCTCTAGCCATGAGAACCCTCTGAACAATCTTTAATTAAAAAGTGCGCATGACCTTGAATACCGAGGCAATTTGTAGCATATAAAGCTGGTGTTAT
cntg-164-145351	GGTAACGTGAGAAAGCCAGGGATAGCGCTCCTTTTTGCGCCTGAGCAGCCGATGGTCAAAGAGCACGATGTCAAGAAGTGGCACGTGGTGTATCAAAACC[A/G]ATTCGATTGTAAGCCGTCTGGCGGATCGTTCGAGGCGTCGTCTCTCCACATGTACTTCACAGGTTGGGAAGGACCTCTGAGAATCCAAGGGACTTCAGCA
cntg-164-35322	ATGGCCGACCAGTATCTGGTGTGACCAGTATCGCGCAAGTCAAGAGCTTCATCGTCGCGGCTGTCGAATCTCAAGGAACCACTGAGCGTGCTCTATATGT[A/G]ACAACAGATATTGAAAAGTGGCATCGGGCGGAATTCGGAGACCATAGGCTGGAACAAGACGCGTACACTGTGCTGGAGAGCAGTGATTATAGCCTTCAGG
cntg-16-437943	CAAAATCGCAGCAGCCCAGCGCCAGTATGAGTCCTGATATTGAGAAACGCGAGTCACCTTCTGTACGGAGTGTTACACAAGATGGAACTGAAACCGAAAT[T/C]CCTGCCTGTGATAACGAAGGCAGGTCCAGATATCAGAGATGGGCGCAGAATGTCAAGGGCCTGGAGACGCGAGGGATCGAGCCGGTGCCGGTTGAGGAGC
cntg-16-47444	GGTCGGGATTGAGGGATATCCTAACCAAAGATGAGCATTCAATTAACGCTGAGGGCTTAAACATTGTGGATACTGCCCTATTTGTCCTCTGCCTGGATGA[T/C]ACCGAGCCTCATAACATGTCCGAGCTTTGCGCGAACATGCTCTGTGGTACGAACGTGGTGGAAAAGGGCGTTCAAGTGGGTACTTGCACGAACCGGTGGT
cntg-164-92032	GCCCACACAAAGGTCACCGCAACAGACGCCAACGCGGGGATGTAGTCGAGTTTCTGCGCGATCGTGAGCATCCTGCGTGGCCTGATCTATGCTTTTTTTT[T/C]CCTCCTTTTCCTGATTTTCGCCCCTATTTGTGGCTATATAGACGTTATGATCGCGGCAAGTACGGTACCGAGCAACCTCGCAATAATCTCGCAGCCCCTG
cntg-165-111918	TATCACCTGGGTACATGAGCTGACGGCATGGAAAGCTGTCTCTGGTTGCTTGCGTCTAGTTCTGATTCAAAGGCACAAAGTTGTTGAAAGACTTGACAAC[A/G]AAGCGCTGCTGCTGGGGAATTGCACCTGGTTAGACCTCGCCACAGCCCGCCCGTGGGCAGGGAGAAGCCGCCCACAGCCCGCCCGCCAGAGCCCACGGGC
cntg-165-13625	ATTTTCACCTCCAGAAGCGCAAAGTTGAAGCCGATGCATCCGCGCGGTCCGGTGGCGAAGGGAACATACGCGCACCGGTGCAGATTTTTCACCTCGTCGC[A/T]ATCCCACCGGTCAGGATTGAACCGGAAGGGATCATGCCAGATACTTGGGTTGGTGTGGATAGCATAGAGCGCTGGCACGATCACGCTGTTTTCTGGGATG
cntg-165-80507	GACCACCTCGTCGACACCAAGCTCCTCGGCCATGCATATCTCTTCATCGGTCTGTACGAGTGTTCTCTTTCATACGTTGTAGCATTTGGCATATGGAGGT[T/C]AGTTTCCTGTTACCACTTCTAACTACAATAAATCAGCTGGAAACTAATAGCAACTACGATTGGCCATTATAGAGAAGGGGTGTCCCCTTCAGCGCGATGG
cntg-166-18821	GCAGTGAGTATGTCCTTTATGCTTTGCATATGCTAACATCGGGTTGCTTCACCTCGGTCTTCTTCGCATTGTCAATCAATTTTGCAGGTTATCCGGCTTT[T/G]CCAGGATCCATTCACTTTTACAATATCAATTTAACTGGCCCTAAACATGCCCACACTCTGAAGGACATATTAAGATGGTCCTGGTCCTTATAGTCCACTC
cntg-166-36479	CTCCAGTATCCACAGTCCCTCGATGCTGGCATAGACTAACACTGCATCACGCTACATAGGTTCAGTCGATCGTGCCAGTTGCTCATTGACAGGCATCATC[A/G]CTTTGATAGATATTACACGCACAAATGCGCATGCCGAGACGATTTCGGGCCTAATTCCAGCACTACACCAGCGACGACGAACGCTCTCAGAGAGGACGAT
cntg-167-30076	CATTGCTCGGAATGATTTACTCCAGTCTCGTCTCCGTCCCCTTCGCCTCCTGACTCTCATTGGTGCTGTCCTCACTCTCGAACTTGCCCTCCACATGACG[T/C]ACACTTTCTCGCCTGATCGCCTCCTCGAGGTACTCAGGCTTAAGCTGACCGTGTTTATCATAGCGGTACGGCTCCTTGATAGAATGCTGCACAGCGCTCC
cntg-168-106153	TTTTTGTATCCGGGCAAGTGCTCTCTGGAGGGACTTGGTGGGATAACTTTATACCAGTGTACGTTGGCCGGACGCATTTTGATTCACCAGCTGCAGGACA[T/C]CAAGCGATGAACGAGTCTAAAGGAACCTCTGCCCCTGAATAGAATGTGGATCTCAAAGCCATAGAGATAGTTGTAGGTCTCAATGAAAGTTGAGGCTGAA
cntg-168-159693	GATCATGACCGCTGTGAAAATACTGATAAATGCTGGATAAAAGTGATAGAATTAGCCTCATATCTCATTGTGGTAGGCTATTACTCACAAGCAAGCGACA[A/G]CCACGACATATTTTTCATTGTCCTGGGCAGGGAAAACACAAGAGAAACCAGCAGCCCAATAACCCCAAAGACAAGAGAACATGTCCCGTGGTTGGTCAGT
cntg-168-214863	TAGGGCCTTGCACTTTCATTTCCATGGGGACTCATTAGGCTCTCAGTGCTATTATTATGACAGAAACTCCGTGCTAAATCATAAAGATTTTCATTTTGAA[A/C]AACAAATAGGACTTGTCTAGTCACCGCTGAATTCCTCAATGACATATTCTATTCTAGTTGTCTTTAAAGAATTGGAGTGTTTATGACCTGAACAGGGCCA
cntg-168-63127	GCTTGCTTGAAAATACTGAATTTAACGTTGTGGTATTATGCGGACCTAAGAAAGAATTTGTCGCATAGCACGTTAAAATATGTCATTTCCTCATGAAGTC[C/G]TTAAAGAGAATTATCAAAATACATGGCCTCTGCCCGAAACGCAACGCGGAGCCAGTTCTCTTGTCCTGTTTGCTACGCTCGCCCCGAAAGACTAGACAAC
cntg-168-9043	ACGCTTATTCTGGCATCTCTAGCACATAACGACCGGCGATTCTGCCTTGTTCTGCAAGCCATTAGTATCTAAATATATCGCGCAAAGAGAATGAGATCGG[A/G]TATGGGAGTCAACGCACCCATAAGCTCGTAAATCTTCGGCAGATCCTTCAGAGGAGCCGTCTTGAACGGAGCCTTGATCAGGCCGCGAGCGAAGAAGTCC
cntg-169-10222	AACTACGTTGCGTTTATGCGTAGGCTCAAGACACCAAAGAAACTGACTATTCTAAGGCCTGAGCCCATACTCAAGGTGGGCAGCGGTCTGATCCTAGTCA[A/C]GATCAGCCGCGCGCTTTGGTGCGGGGAATGACCGCCATTGAAAGAAAGAGAATTCAGAAATATGAACCACCTCATCACTCATCTTTGTCTGTCCATCTCT
cntg-169-124425	CCTCTGCAGGCCTAGTTTAGTCCCTGGATCGATGGCCAGGATCCAAATAGGAACAAGGCGAACGCAAGTCGAATGGCTAAGGAGATGATATGCTCCTTCT[A/G]AGATCGCGTCTAAACTTGCAGCGCAATCTTGAACTGGAGTTTGCATCAACGCAGCTGGCTCTTGATAGCACTAGCGTTGGATGGGAGGGAGCTTGGATGA
cntg-169-199160	CGCGTGATGCATTTGCGCTGACGCAGATTGCGAATGGGAATGTGCTGCGGGTGATTTTCCCCCCAGAATGCGGGGATATCAGGAGCATTGATCCTGTTGT[T/C]AGAGTACAGAAAGGAGAAGGGTTCCCCCCGACGTTTATTGTACATGGGGATCGGGACCGTATGGTCAGCATCGAGGTTAGCAGGGAGTTGTATCAGGCTC
cntg-169-240696	ATTCATTGGATAAACGTCAGTCCCCCGGATTTCTGTTGGTAGTGGACCCGGCCGAGGCGCTTATCTGCGGGTCTTATCGCTCCAACTGTCCGCCTCCGCG[T/C]CCCCTCCGCATCGGTATAAAAGGCACCACCGCAACATTGGCCGCCCCTCTTTCAATATCACTCTTCGTTACACCGTCGGAGAACGATGCTTCCACCATTT
cntg-169-286456	GGGCACTGCGTTGTGTCCATCTGCTCGGAGTAGTTTCCTACCCGTCTTCAGTTCACAGCCTTTAGCTCGCAATTTCTTCCAGAAGCCAGATAAACTCATG[T/C]CAAGAAAGAGAAAACTTCCAGGGTAATATATCCTTTAAGAACCCACTCTAGACCACCATCTAATGGGAACAGCAGGTTATCTGCCGAATCAAGAGCTTGG
cntg-169-344179	CGTACTTAGTCCACCTGCCCTGAATGGTAATTCTCCGCTTCTCCCGAGGTCTTACTCCACATCCAAGCCCGCGTGCCCTAGCTAGTCGGGGATATCGGAT[A/G]GAAGAGCATGTCATGCGATGCATTCTGCAGAGAGATATACTAACAGATTCAGCTTTAGTAGCATCCTTGCTCATTCTGCAGGGGTGATGGGAATCAACGT
cntg-169-65134	CTATTATATTCTCAAAGCTATTTTGACTAATAGGAACATCTGTGGATCCCGAAATAAAGTGTCGATGCAGGACTTCTGGGCAGATTTACCCCAGAGTCGG[A/G]TGACACTGCGAAGCTACATCCAGCTGATAAAACGTACTTTGTACCGAAGTCACGAGACAACAAGACAACTATTGGCTTCTTTAGTAGAATAAGTGGCCCC
cntg-16-97015	CAGCCACAGTAACTCAGCATTATATTTATGTCCGCAGCCCGTGCCATAACAGGGCTTCCTCTTGCGACGAGCCAGCCCCCATAAGCGTCTGGTGGCAGAC[A/G]ATCCCGTACGTGCTCATCGCGCTATCGGAAATATTCACCTCGATATCCGGCTACGAGTACGCGTACACAAAGGCGCCGCGCAACATGAAGAGTATTGTAC
cntg-170-109463	TGCTTTCGGCCCCCACTCTCGGGCCCAAGGGTCGAAGCTGTATAAGCATTTTTTAGCGCCTCTACCAAGACTGGAATCGATCTGCGCCGGCTCTAGTACT[A/G]CATACACAGAAGTATATGCAGAGAAAAGAAACCTGGGGCCAAATTATGGAGTGTGTACAGCCCAGCTTTTAACATTGAATAGACCATTTCACTCAGCCTT
cntg-170-155854	CCGGTTCCTGAGATCGCGTCCACAATCGTCGAACGTGGTTCATGAGGGAGGATCCAGCCGATGCCTATAGTTAAAGGATATTAGCTTATAATTGCCACGA[T/C]TACGGTAATGGCTGAAGGAATTCAGCAGTAGGAGATACTCACGCTTCGCTGCCTCGTTTACGAAGACACATTGCGACAGTACAAGCGCAAACGTTAGTCC
cntg-170-17703	ATCATCCAGCGCCGGCCGAGGAAGGTATTCACGAGGACCGCTGCAGATAACGGACCAACGACCCCGACGGCTGACTGGATGCAGTAGTTGCGGTAGGTCA[A/G]GTCGAGCGAGGAATCTTGCGTGAATCTGGTGGCAAGATAAGAAGGGAGAAAGTTGAAATACAGCGGGTATGCGATGCCTAACATATTGTTAGTCTACGGG
cntg-170-198679	ACGTCTTACCCACCAACATCCGGGAATGACTACATAGCATGAAAGGTGGACTGATTCCGGGCCATACTGTGATCCGGTACGTGTGACTCCGCTATGCAGG[C/G]TCAACGTCCATACAAGTGGACAAATGTGGCGGGAGGTTTGTCAAAGGGACGAAAGAAAGTTTTGTCAAGGCTGTACGTGCAACGGGGCATGCAGCGTCAG
cntg-170-201970	GCCCGGAGATTATGGGTAACTGGGCGCCCCCCTTGATACCTTTGACACTCCCTATCGCTGTGTATCTCGGGCAACAGTTAAAGGCAAGACCATGCCAGGC[A/G]GACACCTTGAAATTACTCTATGACAATCGGGATATGCACCATGTATGTCAGTTCTACAATCTGATGATCCTCTTCGCCAGTGCAGTCCATGGTTCTCTCG
cntg-170-73838	TTCCCCTGAAACAACCCAGGTTGCAGACATATCAGAACAGGAACCCCGTCCGCGGCGAGCACCTAATCTCAAGATTGAGGCATGATGAATCTCTGATTTG[T/G]TATATCTGCCAAATCTCAGAAAAGGCGCCGGAAGGTGAGGGAAACATTCGCAGTATGTGCAAAGGAGGAATTATAAGAAATTTCGTACCTTAGGAATTCT
cntg-17-112952	ATAATAATATAAAATGAAATCGTATCCCGTGACGAAGTAGAGATGGGAAAGCATTATTTATGTGCTAACAGTTGGAGACCCGAAAGGCCCGGCGACAGCA[T/C]GTTCTATATTACTGGGAAGCCATGAAAACCAGCTCCGAATTTGGGGGGCTCTACACAATCCACCAGATGGCAATGTATAAAGTAAATCAACCTGAATAGG
cntg-17-181142	AAACTATAAGTGGTAACGTTCGCTGCATGATAAAACTCAAGATTTATCTGCATCTCTCTTCTGCCTCGTTTGAAACTCGAGAAAATTTGACCCATGCATT[A/T]CACCTCAAAATAGCATGATCCGATCCAGATTCACAACGCCTAGTAAGAATTTCAACGACACAAAAAGTAGTAAGACAACAAAAACACCAGGAATAGCGGA
cntg-172-100033	CCCGGTGTACATGACCAGAGCAGAGATAGAAAATCCCGAGACTTACGAAGCTGCATCGAAAGAGTCAAAAGCAGCACCAATCGCGCGGAACATGGCTGTC[A/T]TGCACTAAGACAATGAGTGAACGCAGCATTGATATAGTATGGTTGTGCGTGCAGATTATGCACTTACCATGGTTCCTGCAAAAAGAATAAGCCCGTATGC
cntg-172-160786	TGAGTTTGATAAATATATGAAGCCAGAATTCCTTTCGCTCTCGGCGTATTTGCTTCTCGTAATCGTTTGCTGGTTCTGGCTGAGAGGTAGAGAAAGCATC[A/C]TCCAGGAAGTTATGCCAGTGCCAGCCAATTTCTGCTTGAATAACTCCGCATACCGCAAACTCAGCCACGGACAACCAATCAATGCATTGGATCGCGGAGC
cntg-172-2022	GTGGCCGCGCTATGGTATGAACTCAGTATTCTGCCTAGCCAGTAGACCATTCATTGATGCAAAACAAACTCACAGGTATTTCACAACCAAGCATCTTCCA[A/G]ATATTGGGACATTTCAAGATGGGGGTATCAGCGCCAATTGTCCGCTCAGGCCGCTATTCGCGAGGGCGAGATCATCTGGCCCGGATGCACACGGCCAGAC
cntg-172-205984	TCCTTCTTTGAAGGGAAGGATCACGGCCGATAATATCCGCTTTTACGCGAATCGGAGAACAGCCAAAGAAAGACGGGGAAAGAGAAAGAGACTTTTCCAT[A/G]TCTGCGCTGAAGCAGGTTCTGCTATTATTCCCTCAGGTGGTGTATAAACTTCACCATTTAAGGTAGAAGTCTGGTCAACTTAGGGCACTTTGAACAGCCG
cntg-172-246248	TTCCAGAACTGATGGTTATACTTCTCTGTTACCAACGCAAGTGGGATTAATCGTACTTGGTCCGTTCTCGACTGTGTGATATGTTCAGGCATGTCTACAA[T/C]GTCCTCCACATACGTCAGTCGGGTGAGTACGCGGCCCAGTCGGCGCAGAATCCGGGGATCGCAGGACCTGGAAATTTCGAGGAGCTCGCCTCTGCTCAGG
cntg-172-273370	AGCAGGTATAACTTTCTAAAGAGAGATGCAGAGTCTTCTCGTGCCGCGTCCAGTCGTACTTGGTGCGAAAGGTGTCGGTGCAGAAGGTACATTGATATGG[T/C]CTTGGTTCTTGAGTCTTCGCCGCTCGCTTTGGGTAAACAGTTGCCCGTTTTCTCCGTCTTCGGCGCCTTGGCGCTTCGGCCGAGTAGAACCGATAAAATG
cntg-172-351541	GCAATCATCCTGCATTCTCCATCCTGCAACCTGCAATTTATATATTGACCAGGAATCCTGAGCTTCCTATGGGTCAACTCTTTTGTCAGCTTACTTTATC[C/G]TTACAATGTTGAAGGCCCGTGACGAGTCAGCATCTCACACTTAGTGTCTGAAGTCATACGGTCTGGCTGGAAATACTCCCCGGCGGGGCCAACCTCTGTC
cntg-172-400960	GATGACGGAGAATCTTTCTGCTAAGGAGCTGGCTAGCTTGGGGTTTGCGGCGGTCGCGTATCCGTGGACGCTAGTCGCTGCGAAACTGAAGGCCATTAAG[A/G]ACGCGCTGGAGGGACTGAAGAGAAGTATGCTGGAGGATGCACCCCCACCGATGATCCTGGGATACGATGAGGTTTGTGAGGGAGTCGGCTTCAAAAAGTA
cntg-172-426333	GGCTTTTGCAATGCTAAGAAGCTATCGAATGTTCTTTGCGGGGACTGCCATGATCGCTTGCTATGGAGTAGCGGGAACGGCATGTCGTAGCCAGTGTTCT[A/T]ATGCGCTCAACCCTGACAGTAATGTTAGGTCAAACTTACTACCTTGAACTGAGCTACCGAGATCAGGTATTTCATTGTCATTTGGCATAGACTTCGCCAT
cntg-17-244439	TGGACACTGCGCGCATAGAACATCGCGGGACGACAGCCCATATGGCACCGCAATTCATGCAAAGCTTGCTTTCGGAGAAGCCCCGAAACGAAGTTCACGA[C/G]AAGCTGTGGTCAGATCTTATGGAGGAAGGAGCTCATATAATCATGGAAGGCGTGGAGCCTATGCCCTTTTTGTTAGATGAAAGTGCTCAACATAACGTCT
cntg-172-477556	TCTTGAGCTTGTTGGTTTTTGCTTGGTTTATGTACGTGTCGATCTCTGCGCCAGTGGGTTCTATACTAATGCAATACAGGATTCTCTTAAATGTCCTCTA[T/C]TGTGCTAAGATCAACCGGGACAAAAGAAACGGCAAGTACTCCAAGTATGAAGGATATAGCGACGATCGTGATCCGAAATTCATGATGGTGCTGTAATTGG
cntg-172-503256	GAGTTAGAGCAGTAATGACTTCTGCATCTCTCGACCAGGCGATGTCCGAGCTATGTTGTAGAGAATTAATATGACGCCGTGGTGGATATTGGTTCTGCCC[T/G]CTTCGATTACCGCCTGGAGAAGGAACTGTGACCCCGGGATATCAGCAGCTATAAGTGTTCACATAGAGCCTGCAGTAGGAGCGGTTTGTGTATGTTGCGA
cntg-17-255188	CTTTAGTTGAATTCTTGTAAGGTCTTCCTACATTCCGCCTTGTGACCTTTCTTCCTATCACTCCCCCAGCTGCGTCCTCAGCTGCCTCCAGCTACAGACG[A/G]AGCCTCTGATGAAGCTACGGTTCCAGGCTCTTTACAACCAAAGCATTCCATACTAGATTCCACAAATTCACCCTTACGGGTAATACAAGCAATGGTAGCC
cntg-172-61430	CCGACTATTATCACACGAAGATCAGTCTTGCGCGTAGGTGTATCGCTCATTGTGGCTCATCGGTGTGGTGCAACTACTCTTCTCCATCAGCTAACTACGG[T/C]CTATTAATTATAGTAACTAGGATAATTGAGCCTAGCCCGCTGAGCAGCTATGAGAGCCGTCCACATTGGTTCTTATGCTGCTTGCACAACTCATAACATA
cntg-17-291401	GGAGGGTTTGAAGACCAAGGTAGCCGTTGTTCCCGAGCTCGTCAATATGTGCCTCAAGGCCATTTGTCTCTTCAGAAGTAGCAGCCCAGAAGAAATACAC[A/G]CGGTTGTTCATGGGTGCCTCACCAAGGCGGCGGCGGGTGGTTCGTGGTTGACCGCGAGGTATTCTTTGGCTTGCGCTTTCAGGAGTCAACTCAGCCCTTA
cntg-173-1240	CCATTGTATGTACATTTAGCATGTACATTTAGCAGCCACAGGGCTGGCAGATGCCATGCAAATGCCATAATACAGTACAATCAACATAACTGCTCCACCT[T/C]ATCCGTGAACTCTCTGGTATAGGTCGGCATAAGCTTTCTATCGGATGTATATAAATATCATGCATTGGCACCATGAAGCGAAGGAACTAGAACAATTCCA
cntg-17-337739	TTCGGTCTCTCATCTCGGCGATCGTGCTTGATCTCGTTATCTTCAATTTTCGTCAATCATCTATACAATAATCTAAGTACATTTATCATAGCATAGCCAA[C/G]TCATGAACATAGCCCAGATCAAATGTATCCAATTGTATTTCACAGTGTCCCCAATTGATTCTACCGTTGGAGCCTCCTTAGCTACGGTTCCTGTTGTGGA
cntg-174-12678	CCGTAAGCCACACCTGTCTGCAGTCAAAAGACCACAGCTAATAGGAAGGTGTCACTCATCAGTGCAGGCGAATGATCTGTCATGAAGGAAAGCCAGTCGC[T/C]ATCAGGGAAAAACTTTTCAAAATCCTCACGAAGGCGCATCAGCAGTGCCAACACGGTGGTCGAGATAAAACATCTGCTCAGGTACGACAGATATACTCAT
cntg-17-50550	CGACGAGGGGCGATCGTAGTGGAAAGGTGAGGCTCAGGGTTGCGGCGGAAGATGTTCGCGCTGCGTTTCGAGATGATGTTGAGGCAAAAGGATTGGGGTT[A/G]GGGATGGAGGCGTGAAGATAGCATGAAAAGGCGTTTTGCATGGGACTACGGAGCGTGTTATATACGAATGTCTTCTATATGATGATACCCTAGTGTTGGC
cntg-17-5891	ATTATCAACCCAACATCTTCCGACTTGCTCTCTGCGCGGTCTGTTCTTTAGTACAACGTCATTTTTGACGCCCAACTCTCACCTCCGACGTCTCAACGTT[A/G]TGTAAGCTCGCCTTCTTCTATCCGCGCCCAGTTCCTTCTACCCCGCATTATCGCAAGATCGCAACACACACTTGATCAATCAAGAATATACTAACGCAAC
cntg-176-13107	GATAAGCCTACTATTGCTGTCTTCAAGTCCTGTATTCCGCGGCTTGGCTATTCCCGTTGCGAAGAAAGCATGAAGCATGTTTTCCAAGAACAGATTGGAG[A/T]TATTGTTGACGTAAAACTGTACTGATAGGCTTAAAGAGGGAACAGATTCGATGGTCGATATCAAACTCCAGGCATAGCTCAGTTGGGGAAGAGGTGCAGC
cntg-179-8973	TCCTCTTGCTTCACCGAAGGCGGTCAGGCAGCTCCGCAGTCACATGGCTCGGACTATTCCACGTCTCCTTCACTTCTGTACTTGCTGAGGTTAACGAAGC[A/C]CATTCAGTTGCTTGCTGATTTTGTGAGATAGTCGCGAGGGATGCTACTATAAAGCTACGGAGCGATTTATTCGTCCTCAGCAGGTTGTGGTTGCCTTGTC
cntg-180-1746	CGAAAGAAAGGAAATCATTTTCCCTGATGCGGTAATTCTCCCGAAGAAATTCTAGCCTCGCTTTGAGAATGCGGGACTCGGTGTATTGGAATGGAACGCC[A/G]ATGCATAGCACAGCCCGGCCATAGTGGTGGTCGAAATCGATACCCTCGGAAACTTTACCTCGTGCGACGCAAAATAGCAAGGCACCTCTGCCGTTGCAAC
cntg-181-1259	AGTGAAGACCCAAACTGGTTCCAACAAGTGTGGACACTGGTGGGGAACTGACAATATGCAATACCCTTAAGAGACTTGCAAGTGCTCGGTTGATAAATGG[A/G]CCTTTTAAAAATTTTCGCTGGATAATATCTGCAAAAGCTAGACCTCCAGTAGTGTATACTCCTTTTTCCGCGTACCGGATGGTGCTCTTCGTGTTGTTAT
cntg-18-12572	ACAAGATTACGAAAGTCCTTCTTTTCTAAAGACGGTGGATTTTTAATTCACGTAGTACGATGAGGATTTTGCGGGTGAGCAATTAGCCTGTGTGTACTTA[A/G]ATCGAACACATCATGGTTCAAAACAAGTTCTCATTATTTTTCGTTTCAGTCTCGTAACCGGATGTTCACCTTCTTTGAATTTAGACCTGCTCCTTCTGAA
cntg-18-129388	GTGCAGATTATGAGAAGGAAAACGAGGAGGAGGGACTGAAAATTGAATAGAGCCGACTGCAGGTCTTATCAGTGAACTTGTCAAGGTATTACCGCACACT[A/G]TTTTCTCAGTAGCTCTAGGCCTGGGCGAGTATATGGGTGTTGTTCTAACTTACCATTTTGACGACACGGAGAGCGACTCAGGTATTTCGAGATCAACAGA
cntg-18-151373	GCTCACGGTCACCGCTGCGACGACCTAGCTCACCACTTCTTCGTGATCGGCCATAACTTTCCTCTCCGTATGTACGTGCAGACGATGTATTCTCATCGTC[T/C]TCCTCGCCATCGATCTTCTTCTTCAGGTTCTGGACCCATGAGCTGACCTTGGACTGGGTGTCGAGGAACCCTTTACGAATATTTTCACGAATCACGGGAA
cntg-18-171340	GCTTCATTGGTATAATTTGAATTCCGTTTGTTCTGTATTCCCAACGAGTAAGCTGTGTGTTGAATCTGTACTTCAACTTTTGGGACTAAGTTTAGATACA[T/C]ATAACTCAACACTCAAGTCTAGAATTCTTCGCCTGCAGGTATATGTCTAAGACAAAGTAAGACGTGTCTGGACGCAGCCTTAGAGTGGTACTCTATATCA
cntg-182-2391	ATTGGGCGTCTGCGCCTAATGAGGGTAGCAATATGAGCTGGCCGCACGCTCGCGGTCTTGGATTCTTCGATCGGCCAGTCAGTCTTATGTACCTGCTCTT[T/C]TCAAACAGCAATTGCTATACATTATTGCGTATATATTGTTCTTGCAAAGTGCTGTGGCCATCACGGGTTGGCTTCGCTAATGATTATGATCAAATACATG
cntg-183-1596	CTTGTTTCTGGGTGTAGCAGATCCAGATACCTACGTCCATGCATTTTTGTCCAATAGACCAGGGAAGTCTAGGATAGATCCTCGCAGAGGCGATCTCGCA[A/G]GGGCATCAAGGAATATGCGAATCTCGGTGCTGCATCTTGTTTTTGGTTATTTGTCTATTTGAGCCAGACCACCAGTATGTTGACTTGCCTCTCAGTGGCG
cntg-18-41011	GACTGGTAGCAGGGTTGCATACTAGTTCCATATATGGTAGGTGTATTCACTGAAGTTTCAGGGGTCAGTCGATTGCTGGTAAGGCAGGTGATAGAGAACA[A/T]ACCGGTACGCCTCTTTATCGAAGAAATAGCGAGTTTGGAAAACCGTTTTTACAATAGCGGCAGCGCACGCACTGAGATGTCAGTTTTTGCTGCTGGCCAA
cntg-185-3866	TTATTTATATAGCTTATTAGTTACCTTTTATGGTAGGTGCTGAGAACTTGCTGCTGCCTATATTAGCAGTCCCTTAGATCTATACCCTGCAGTAGCACGT[A/T]AACAATATTAACCAGTTAATAGCAAACTCTTTCATAATCGTAATATAATTAATTAGATTGCCTAGCTTTTGTAAGAAATTGATTTCTTCTATTACTGCTT
cntg-186-8766	CTGGTCGCTAGGGCAAGGCACGCTGTAACATGCGGCCACGCAGCAGAGGTCGTTGTCACCACCTGCGGTTAATTAGTATACGCAGTATCCTAATGGAAAA[A/T]TAGAATGGTCCGTACAGTTGAGCGCGCATCGTTCAGCAGCAGTCAAGCTGGGAGTAGTGGTCGGCGCAGTAGAGGTCTCGGTAGAAGACTCGGACGACGA
cntg-187-6008	GACGGTTTGGCACTCAACACAAGAAAAAGTACGAGACTCAAAGTCCAACAAGAAAACGCGCCCCCTTGAGCGCTGATCTGGCTTTTTAAACTGTTTACGC[T/C]TTCTTCCTTTCACCCTTCTTTGTGTCGGATTCCTTCCTCCGTATGCTGAGTCGGTCCGCGGGCCGGGGAAGATCGGATGGAATTTGGGGGCATGGGGATT
cntg-18-79548	TATATTTCCTGATCGTCTTAAAACTCAAGATACGGTCCCTGTTGGCTAGCGTGAAGGCATTTCTGGTCTTGAACTTTTTCACTGCTCAGCCATCGGCTCC[A/C]TTGCCGAACAAGCTGCGGCGATTCTGGTGGCATAGGCTCTGGCATCTTAATCTGCTTAAGTTGCTGCTGCTGCTGCTGCAACTGCTGGTCTGACTGAGGC
cntg-189-6488	GACGGGAAAACTGAGCGAAAGGAGGATGTGGTCCAAACGAAGCTATAGACGGAACTAGACTATTCCTTGACAATGCCAAGCGGCCGTGATGAATTCAGCA[A/G]AGAATTGCATGTCTCCCTTAGATTAACCGGTAATGAGGTTAGTCTCCCGCTATAATAAGCACTATAATAAGCACTGGCAGCCCCCGCATTCCCGCTTTAA
cntg-190-5257	CTAGATCGGCCATGACGGCCTCGCGATTTTTATAGTACACATATTCCAGGTAAAAGGCGTGGATGTGGCCGGGGAGATAGCTGCACAGGAGCTGTTAACC[T/C]GAGATCCTATTGAAGGGGAAAGGACAGCGAACCCTAGTATCGTGAGCATGATATTGATAAGAAAGTCGACGCTGCAGCCTGAAATTAGGAAGACGCCTAG
cntg-191-1054	TCTCAGCCTGGTCCTCCGGAGAGCAGTTGTGGTGGATGACACCCAAGCCACCCAGAAGAGCCATGTGGATGGCCATGTTATGTTCGGTCACCGTGTCCAT[A/G]GGCGAGGAAAGAAGGGGAGCCTTCAATGTGACACGCTTGGTGACTGGCGTGTCCAGAGTAACATCGGAAGCAGGAAAACCTTGCCATCGAAGTTCAGTCA
cntg-19-21136	AAAGGTTCCAATTTTCAAGTTAGCTCGGATGGTGCTGGTGTTTAATTTCCCTTCGGTATGAGCCTTGACTGTGTAGTTATATTTCCAGTAATGCATGTGA[A/G]CATGTTTGTCTACACTACGCCTCTCGACTGTCCAGCAAGGTCAAAACTATGTTGTAGGGTATATTCTACAAGGTAATAATATATGTAATTGCTAGAGTTA
cntg-192-3681	GACGAATGTTCTCAATAGGCAAGCTCACCAAGGACCTCTCCCACATTGCCGTCACCTTCGGCCGCCCCAAGAAGGATGTCATCTCCATTGAGATGCACCA[C/G]GGCTCTCGCAAGGGTGTCGCTACCCTCCGTACTGTCCGCACCCTCATCAACAACCTCATCATCGGTGTCACCAAGGGCTTCAAGTACAAGATGCGCTACG
cntg-193-2506	TTCCTGTTCCTCTCGCGTGTCGGGGGAGATCCGTGTTTGCCCCCCTGTTACCTCGTTGGGCTTACCTGCTCGGCCACCTAAAGGCCGTCTTGCTATGGCT[A/G]CAAGGCAATGCTCTAACTTTCCTATTCATCAAAGCTTCTTTGTCTTCAGTTTTTGTTAATTCATCGCCTTTTTACCAATGCTATCTCCTGTCCGCAAATG
cntg-194-4057	TATGTGGTAACGACTCACCAATCTCAAAGTAATGTTTATTCGGCAACGAGTACTCGACAGTCTCAAGAAGCGGCTGGTACGCTAGAATCTGCTCGCCCAT[T/C]TTGTACATAGTCGCCTGGACACTAGCACTCTCCTCCTCGGCAAATGTCTTGAGCGTAATGTTCCGCGCCGCCTCCCAAGTCTCATCGAACTTGGGCACAT
cntg-19-60891	GAAACCTCGGCTCCCGAGGGCATCTACGGGATACGACTCTAGGGCTCTCCAATAAAATTAGTTCTGACAATATATATGGAAGAGCTGATATCAGTTTGTG[T/C]TTATGATAAGTTCAAACGTACATCATCGCTCACCCGCCAGAGCTCTGATGAGAATATAGCAATGTCAATAGATATGACAGCAAAGGGGACGTAGACCAGT
cntg-198-4241	GCGTGGCTGTACGACTCCAGCGAGAAAGACTGTCGGGTTGGGTATTGGTGCGGCAACGCCGGGGAGTCTGTACGACGGGGATGGCTTCTTGAAGGAGTAA[T/C]AGCTTGGATGGATGGTATTTAGCTTCTGAATTGGCGTCGTTTTATTATTCCCCGTCTTATTTATTCTCACGAGGAGCACTTTCGACTAGTTAGTAATTGG
cntg-199-5194	CCTGAAAGATATCGAGGTCAAGGACTGGAAAGACTCGAATTACAAAGGAAAGGCGATCAAGCTAGGTGCGGGCGTACAAGGTCTTGAAGCATATGAAGCA[A/G]CCGATGCTCAGGGCCTCGAGGTTGTGGGTGGTGAGTGTCCAACGGTTGGTATTGCCGGCGGATATACACAAGGAGGAGGACATTCGGCGTTGGCTTCTGT
cntg-200-2613	CCCGTGGGGACGGAACTACGGTGCCTGTGGGCCTCGAACTACTCGTTCATGCTACCTCGCGCGCGTTATACTACGGCGGTACGGGCTCGTGGATGTTCAT[T/C]GATACCCCCGCATACAGCTTTGCTTTTCCGGCTGCAATGACGTCTGGGTGTTTACGCATGTCTTTGTCTGATTTATCAATGGCCAACAAGGAAGATGCAG
cntg-201-3365	CTCCACATAAAGTTGCGCCTCCGTCCGAGCAACAGGCGTCACCTCGTGCTGCATCAACCAAATCGGACAAGGAGGAACTGGAGAAGCTATGGGATCACGA[A/G]TGGACAATCGACCAGCTGGAACACTCAGTCAACGATTTCCCGCAAAACATGCTTCGACTGACCTCGCCGGTTGTGGTGTTTCTTCGACATAATCAAGAAC
cntg-202-4715	CCACTGACCGATACCAATCGCCTCCTATACCAACGCCAGACGAAGAGCACGGGAAGCATCTGCTAGAGGAGAATGTTGGTATCATTCCTGTCTCTGGCCC[C/G]GCAAGGATCACAACCTCGGGTTTCGAGTGGGACGTACAGAACTGGCAAACTGAAATTGGCGGCCAACTAAGCACAAGTAATCACATCCGGGCTGAAATCG
cntg-203-3160	GCTAGGACGAGGCGTTCCTTGCCCTGATCCTGGTTTTGGTCCTGGCCTTGGTCCAAGCTGGCATCAAACACAAAGATATCGTAGACGATCTCTCGGCGTT[T/G]CTCGGATGATTGTCTGACATACACTGACCAGCTTCGGGGCCTTCCTGCTGCTCCCACAAAGCTCGTCAAAATAGTTGCTTCGTTGAGGCCGGAACAGGCG
cntg-204-537	TTGGTACGTCAATTTGCCTACGCAAGCCTGCACACACTGACCCGGGTGGACTAGTTTTGGCCAATTACCTCTTTAGACTTGCAGAGTCGGAGCCTACAGC[T/C]TGGCAATCCAAAGGAGTTGCTCTTGCGTCGTATACAGTCGCGGTTTTAGGTTGGTTTATAGGGCTCCCGCGGTAAGCTGGTATGCTGACCATGAACCATA
cntg-20-5235	CTATCTTCGCAGAATGACCACTCCCCAGTCAAAATGAAGCCTCAAAGTGAGAGGTCTATAGCTCATGTACATGGGGAACGAAGAGTGCTCGAACCAAGTA[A/T]GTAATCCAAGTTTATCTCGCTCGATTTTAACTAACGGGGAAACAATAACAGAGAGTACGAATACCAATATACTTTCCCCAGCAAAGCCAAGTATCATGAA
cntg-206-5108	ACATTGATCTGGGCGAGTGTACCTAGCTAGTCCACGACTGTAGGAAGGCGCGACATAGGTTATAATCAGCCTAACGACTTGTACTGGAAGCACCGTATCT[T/C]GCCTACCACGGACTAAATCAATAAAGAAGTTTGAGATAGCCTAAATGCTGTCGTATCATCTCCGAAGCCATGCCATTGCTTCTATTAATGCCGTCCATAT
cntg-207-4774	CGGGGGATTTGTAAGAGATTTCGGTGCGATTTCGGACGAATTCCCACTTACTACTTCCCATTCTCCGCCACCACCTCCTACTAGTGGTCCACTTTTATAA[T/C]CAGCGTAATCCACATTCTTTTACCCCGCGAACGAGAAAGGGTGTGTGGGGTGCCCTAACTCTGGTCCCTGACGACCTGGGCTTGTGGACGCAAGCTCACA
cntg-208-6394	GAACTTGGGGATGTTGTAGACCTTTGTTGTCTTTGACGCAGTTGCCGAGCCTGTCATGTGAGCAACTCTCAGTCTTTCCTACGGAAGTGTGTGCTTACAT[A/G]CGATGTCCGGCCGGACGATAGCTGTTATACTCGCCTTTTTCCAGGTTACTCGCGGAATGATACTTGAGCTTTTCTTCGAGCGGGAGGGCATAGAATTCCC
cntg-209-5894	CTTATCTCTCCTTATCTCCATGCAGTGGCATACAATACTGGTCTGTCCTTCACTGGATTTCCCATGGCTTCCAGCCGCAATTGACTGTTTGCCTGTTGCT[C/G]GCTCTTCATCGAGAAATACCCAAGATGCGTTTCGGTCGCTTTCACCTCCGCGTTGAGCAGTCCCGGTCCGCTTTCGCATCTGGCAACGCACGCTGGACGA
cntg-211-5898	AGTAACTCTCGTTCGCTCATATAGCTGCTTTGATGCATTACAAGAGTCCTTTCTCCCAGAGACAAACTGCAATCATAGTGTCACCAGTTGAATTGCAACA[A/C]AGCTTCGCATTTGAGCGTGTCCTGAATATATGACTAACGCTTTGTCAGCTTGGGATACCTATGATCAAGTCTAGACTCACTTCATTGGACTTGGTTGAGA
cntg-2-120936	GGGAGACACGGACTTAGTTAGCTTCAAGCTGCCCCGCAGACCCATACAGCCAAGTATGACAGTGCAAATCGGACAGATGACTGCTAGCTACACTGAAAGA[T/C]CTCCGAAAGACTGGAGTGCTCACTGAGAGTAGTTATATACTACCACATCTGGATTTGCTGAAGCCAATCTTTCCAAAGGACACAAAGATGGAATCACAGA
cntg-2-14037	GGGAATAAGCGTACATCTCCCAATCGTGTACCTAGGCGCACTGATTTTCACGCCGCCTGGAATAAAAGTGCCCTCAACTGTCAATCCCTCTGGCTGGGTA[A/G]TTCGAGAGCCAAAGGTGAGAACTGCAGGGAGGAGGCGCATGCTTTCGTTAATGACCCCGTTCAGGTGCGGTAGTTTAGCCAGGGCGACTGGGTCCTCAGC
cntg-214-1506	AGGGGCTGGGCTTCCAAGGTTGATTCCGGCCTTGATCACATCCTTGCAGCAGTACATCTTTATCGCCTGCAAAATGCTGCACCAAGCTGATATCACTGCG[T/C]TGTTTACTTGAGGTGTGTATAATGGGTTTGCAGAAAGGGATGTGTGCTCTCTCAGCACCTCCAGGGGTTACTCAATAATGATGTTCCTTACGCTCCCGCA
cntg-2-165244	GGCGACATGTTGAAGTCACCGAGTATGATCGTTCTTCACCCTTTTACCCCTCTGCTCGGCTCCTTCGCGCGGTAGCGCACTCATTCAGTGCGGCCAACGA[T/C]ATTGAAAGTGCAGTACGCATCATCGAGCTTGTTTCGCGGTCTTATGACGTTGAAGTCCCAGAGTCAATCTGGGCCGAGTTATTCGAATGGGCGTTTGTTT
cntg-219-2739	CCTCGTGGGGTACTAGTTGGTAGCGTGGATTAACAATCGCGGTATATCATATCATGCCGCGACAGTGGTTGAGAAAGGTCAAGCACTTCGGGCCGTGGTC[C/G]CTCAGGGCATCAATACAGATACTCGTTGAGGTAGGTCTCCTGCACATCAGGGTTCACAATACTATCTATAATATATTGTCTCAGATTAAATGTGTAGTGA
cntg-220-2317	AGTGACGCGATTTCTTGCATTCCACTCCGTATCCGAATCGCACTGAACGTAGAGAACACACCGGAAGATTAACCACAGGGACTGACTGACGCTATCCTCC[A/G]ATTGGGGTCCAAGGCTGCTGATTGGCTTCGGTGGCTGAATTGAACAATCCCTGTCATTCCCCAGATAACGGTTTGACTTACCGCCGTCTCCACTTGAATA
cntg-22-120523	CTAAAGCTGTATAAGCGGTGACATGTTGTTCCTCTTATCCAGAGACGATCAAGCGCGCATGATTTGGCAAGGAATGAATCCAATTGAATCCCTGCACCGA[A/G]ATAGATGTGGAGAGAGCTGCCATAGTGAGGCAGATGGTCGAATTAGCCATGCAAGAGAACCAGAGCGAGCCCAATTCTCATTGAACGGCCATCATTAAGG
cntg-22-13383	TCCACGTCTTCTCCGTATACTTGTTGCGCGCTGGGATAGTACTGCTTGTCTTCGTGTAGGATAACGGCATTGGATGGGCCTTCTGTAAAACGCGGGCTCA[A/T]ATGTCAGAACTCACGCGATGGAGGAGAAAAGGATAACGCACCATCTACTTCCATCAATTCCTGCTGAGCCGGCTCTTCAAGCTCGTCCGCTCCAAATGCT
cntg-221-4469	GTAGGTTCGGGAGTAGACGCGGGAATGGGTTCGGTAGTGGCTGGGGCAGGAGGGATTGGGGATTCGGCGGGATAATCATCGTAGATAGGTTTTCTCTGCT[A/G]TAGTTAGAGGGGGATCAGATTGAGCGTATCTTTAGCCCTTGAGCACTGGGCCAGAGCAAGCAACGGACATACCTCCTCGGCATGAGCTTGCCGGGGATAG
cntg-22-154224	CCGGTGACACCTGCGGTCCGAATCGGAGTCAAATCTATGGAAAGGACAGCTCGGGCTGTATTTATAAATATTATGAAGAGGTATTTTAGCCCGCTGGACT[T/C]CCATAGATTAGTGCTAAATATCTTCAGGAATCCGAGCCACCCTCTCGCGGGTAAGATGCAGCAACATATTGAGCGACTCATGCAATCCCGCATAGAGCAA
cntg-22-182249	ATCGAGAGGAATCCGGACGAAAGCTCAATAACATCGAATCTGTGGTGCAAAGTCAGAACCCGGAATGGAACAAGGTTGAGCATGACAAACCCAAGGTCTT[T/C]GCATTTGGTGAGGTACTTGTCAAAGACTGAGGTTGGGTCTGGATGAGTGAGGAGATGCTCGGCCCATCCGCCCTAAAACCAGCTAGTGAGAACCTGTCTC
cntg-22-216215	CTTTACGCTCATAGATGAAAACCATGTCCTTACAACCCGCCATCTCGATTCTGGCGACCGCGACATTGTCCTGGTTCCTGAGCCTTCCGACGACCCAGAT[A/G]ATCCACTAAACTGGTCACCACGGCGAAAGCTATTGTCTACAGTCTGCGTCAGCGCGTAAGAACCTAAGACTACCTGACAAGTAAAGTGCAGCAGTTCTGA
cntg-222-3328	GCTGCCAGGAAGGGGGCGTTGGTCGGCTATACCGGGGTAGACCTCTCACCCATACTTGCGACATTTCTGGAACGCCATATGGATATAGACTGCAACGAAC[A/G]TAGAAGCTGTATTCAAGTCCAAAGGGAGGTTAGGAAGTAATTCAGTTGTGTCATAGCTAGAATCCAGTCGTGCTTGAGTGGCGCAGATCACCAGACCGGA
cntg-22-269760	GCTGGTGTTTGGCTTGTTCTTCCGGCTTCCCCCCCTGACTCCGGAGCCGATGCACATTGGATTGTACGTTCAGCCAGTCCCCGCGCTCAATCGCCACATT[T/G]ATGATCTTGAACAACATCGACGCGATGTGACTGGGGGTTGTGCAGAAGTCTCTCATACGGGAATAAGCCTTGAATGCAGAAGTCAGGTCGCCGATCCGAT
cntg-223-1585	TATACGCCCAGAGCAACTTATTCATCAGCGGTGACCACGAATCTCTTACCTGCATCGTGCAAATGGCATCTAAACCTGGCGGATAGGCTGCGCGGTCCGG[T/G]AGATGGCCTGTGATTCCTGTCTCTGGGAGACCTGACAGGCATCTGTTCACATAGGGCTCCTCGACCTAACTCGCCATCTCTCGTGGTTCTAACAGTTATT
cntg-224-2153	AGGTACTCGACTCTCGATAATGTGGATGGGAAACAAGCGCGAAGAACTGGCACTTCTAGCGGATTAGGCGAGCTTTTCGAGTCAGTAGAGAACCAAGCAT[A/G]ACCAGAAACATGCTAACGTCTCTCAGCCATGGAATCGACTCCCTTAACTGCACTCTTGCCAGTCTGCTAGAAACTGCGGCAATGGGTCTGGGCTCCTCCC
cntg-227-1884	CAGCTAGCTGGCTACTTATCTACCTGTCTATCTACTTAGAGTATATTTGGCAATGCCTCTAGATAAATAATCCTGGTCGCCGCGCTATTCCTATCCCTAG[A/T]CCTATTCCTAGACTCCCTATTCCTCGGTCCCTCGCTGTGGGAACAGCATGCTAGTCCCCGGGCCCTGCCAGACAGCTGGGACGCAGCACGCTTCACCAGA
cntg-22-74152	CGGGCTGGACGGTGTTGCGGAGGCTATCGAGCACGCGCGTGAAGGTCTCGAACGACCACCCCGTGCACCCCTGGCTTTCCCACCGCTTGCAGTCATACTC[A/G]AACGGACGGAACGAGATCAGGGTGTTGTGGCTGGAGCAGCCTCCAAGCACCTTGGCGCGAGAGTGACGGATATGGCTGTTACCTGCGAGAAAGTCAGCTA
cntg-228-4078	GTTGGCTGTTCCTCACCACGATCAGCAGGGTGTATCCCTAGATAGGCTAGGGAGGCAGAGGGAGTACACACCGACCACTGTGTATATCCGAAATGCTGCA[A/G]TAAGGGCGCATAAGCAGCCATCATAACAACATCGCTGTTCCTTTCCAGCCCAATCATATGCACCGCCTCTGCACAAGACCCTTGCATGAAGCTCCAAAAC
cntg-22-89533	TGCTGGCACCGTGAAGTTCAAAGTATCTTCCTTTCAGCAATGACACGCTTGAGCGCGGTAATCTTCCTTCAAAGAGCTCGACCGACGTAGAAATGCCGAA[T/C]AAGAGGGTCAATGGTATTCGATCAAGCCATGAACTAAAAAGTTAAGCAACTTCTCGCCTCGGAAGACTAGGTCTCTGACTATACCTAAGAAGGAAGAAGA
cntg-229-1246	AGTTTGAGCAGGGGGTAGAGGACTTTCCTACGGATGCGGCGCGGTGGGCTGGAGAAGCGGTACGGATTTCTCCCTGTTGAGCTTACTTACCTACCTACTC[T/C]TTGACTTTATATTGAGAAGAGCTGACTGGTTCGTATCGGTTCGGTTCAGGTCGGCGAAGTCGAGCAGATCCCCGATAAGGTCGAAAATAAAGTGGACAAT
cntg-230-4968	TGGGATGACATGTATTTTCCTTCGCCAGGCTCGCTAGAGCGGAAAATAGAGGCTGCGTCCTCTTGCTCTGCTTCGACTATGGTAACTCTGTCCATGATTT[T/G]TTTTTGAGGTGCCCTCTTACATCCTACGTTTGGGTCATCAATTGACGGTTATAGCGCTGAATCACAGTGTCTATTGGCATCGCTCTCATTCAGCTGGTGA
cntg-231-2846	CAATAAGTGAACGGAAGCGACCAGCGCAATTGTGAGTGAAAGGGAGGGTAGACTTCAGTCAATGAAGCTAGGTTGTTGCTCACTGGGGAGACAGCAGACA[T/C]TGAGAAAATGACCAATTTATATATGTCCGTCTACCTGACTATTCCAGAGTCGATAACGCCCTAGCGTCTTGCCAACCTGCGAGCCGTGTTTGAGGTTGAA
cntg-232-3042	AACGGAGCTGGTCTACTCTGTTCGGAGGGCCACGCCGTGGCACGGCGGCGTTCGATCTTCTGGCATGAACTATTTATTAAGCTGCGGTATCGCAAACAAT[A/G]GCCTCTGCCCTCGCAGTCGCCAGTTCCAGCCAGCTCTTTTGTTCCAATCCAGCCCAGCCTGAACAGGTGGAAGGACGGAATAATGTTGCAGGACGAATTG
cntg-23-30444	ATTTGCGGTATATTCCTCACTGCAAGCCACAAACATCCAAGACCAGACTAGTGGTCGGTATCCCCGGAGCCTCTACGTGTTAGTACAGTGACTACCACCG[T/C]TACTGTAATCAAGGTACTCATTCGACGAAGCTAACGACAGGGCTGAGTCTGACGGGCCTACTCGTCTTATCCCCCAATCTCTTTGATCTCAGGCCACGAA
cntg-234-580	TCAGACTCAAAACTCAATCGCTAATCATAATGAAGGCCTACTGGTACGACAACAAGCCCGTACGTTATGTCCCGCCGAGACCTAAAAATCGGAACAGACC[A/G]AACTAACAAAAATGCATGATGTATATAGGGCGACCAGCGCGAACCCCACGACTCCGGCCGCCCCGTCTCAGAAGACTACCTTGCCTCTCTCGGCGTAATC
cntg-235-810	ACGGTATCGGAGGCGTCAGAGTACACTGTGTACCCGTACCAGGTCCGCTAGATGATACGACTTGCCCACTCCAATTTGGTAAATCTTTCTGATCCAGCTC[T/C]CTAGATGCAATCATATACCCCTGATCACTCTCTCGATGGCCGGCCGGAGAAGGTATCTGCACAAGCGGCGACGGCTGAATTTCCAGACAACCATTTCTGC
cntg-23-65783	TACGATCGTGTTTCGAAAAATGCATCATCCCCGGTATATCGGAGGTCGATTCCGGCGCCTAGACAGTCTGGCGGCAGTTCAGCTACACCGTCCAGGCTGG[A/G]GCGAGGAGATAGTGGCAATATGTCGTTTGTTATGCTGACAGAGTCCCAACTCGGCCCATCGCATACTATCCCTGGAGTAAATGGCGATAGCGCGTCGTCC
cntg-238-3001	TAGAAGCACTTATCTGCTGGATTGAATGAACACGAAGCGTTGTTGCATGATTACGCGAACATAACGGTATCGATACCGGCCCGTCAGCTTCTGCTGGCAT[T/C]TTGAACCTCAGCGCTTTTCAAGCTCCAACATCCTTTTTCCGCGATCACGATTCACCACCCCAACCGTTTCTCTACCTTTCCTCCTAACTTGCTTACCTGG
cntg-241-1744	AGATAAAGTCAAGTGCGAGGTGAGACAAGACCAGCTTGTAGGAGAGAATGGGTGGTGTCGCCTAATCTCAGCAAAACGATCAGGAGGTAACAGAGGAGTA[A/C]GAGTGGTAGGGCATCTCAAAGACATGACGTTCGCCTTTGTAGCACTCCAATAGCATATCGTCAAAGACATTCCTCTGTTGCCTCTCGGGAACTGTATCCA
cntg-242-1377	GAAGAGCATATTGGCTGAGTAGGATTGACACAAGCCACCTGGAGGGTCTCGATGTTCCTATGTGGCTGTCTTACTTGCATAATATGCTCCTGAGCGTCGA[T/C]AAGATCTAGTGTAATAGTTCTCGTCAGAACAGTCAATGTTATAAATGACACGTTACACATCAGTCTTAGGGCACGTCTAGGTATTTCGTGCAGTATGACA
cntg-24-31312	CCTGGCGAACAATGATCCTGCGGCGCTGATGTACGCGCAATGGACCGAGAAGACATGTCATGAAAAGTGAGCCTTCTTTTGTTCGTTCGTATCCTGCTCC[T/C]CTACGCCCATTGGTCGCGGCGTAGTGTTGTTCGTGTCATGTCCGTTTTGTTGTGTTCCCTCAAAATCACCTACATCCCGGGCCCTGTATCTCGTAGCTAA
cntg-243-2551	AAAGCAGCCCTTCTGTACGTACGGTTCAGCGCCTTTTCCATACGCTTCATATACAGAAATGGAAGCAATGTGAGCGGCCGGAGATTACACCTGAAAATGC[A/G]GAAAAGCAGCTAAGATGGGCAGAAACATATGCAGGATACACTGCAGAGGATTTCAACCGAGTTATCTGGTCAGATGAGTGCTTAGTCGAGCGCGGAGCTG
cntg-244-2536	GGTTGGCTACGAGGACTCTCTACGAGTTGCCAAAGACCAGCCAATCCATGCTGTGCCAACGAAGTCGCTTGCGAGTGTGGGCACCGCATACTAGCTCACC[A/G]GCTTTTCATAGGGGTTTGACCCTCACCGATTTAATCCGTCGCTCGTTTCAACACTTTGGGTGCTGCAGACAACGCAGTTCCACCCAGTCCTCTCATTACT
cntg-246-1162	GGTGCGCAAGCTCCCCCGGCCACATTCGCCTTCCAGCCGCAGCCATCTGCCGTGACGACACCCAACTTCCCGGGCTGGCATGGCATGAATACACTTTCAC[A/C]TGCCGCGTTCAGTCCGTACCAGGGGAGTTTTACACCAACCCCTTCTGGACTTGGTGCTCAGTGGCCTCAGCTTCCTCAGCTGCCCCAACTCCCTCAGTTG
cntg-25-104305	ATCGTTTGGCGGCTTTAGTTTCGGCCCTCACGACCCGCGTGTAGATGCCAATATTAGGCGCTGTTCGAGGAGTATGGTGTGACAGATTTAGTGCCGGCGT[A/G]CTGTCGATCCCAGTGAGAGCGCGGAAGACGAGGAGCTTGTCACTTGGCGGGATGAGGACGCTAGCATCTGTCCTGTTGATCGTAAAGCGTCGCGCCCTTG
cntg-25-161206	TTCTGCTGGGAGCCATTGGACTCCAGCCACTTGAATCAAATCAATTGCTTCGTTCAGCTCAGTTGCAATGCTGCTTGCGGCAAGATCTGATAAAAATGCA[T/C]GGAGACCGGAGGCTCTGCGGCCATGCCGAGGCTAGTGGTATACAAGGCCAACTAGAGAAAGAGCCCCTAAGTCAGAGATCAGCGGATAGGGGAGAGGTTC
cntg-25-209328	TTTGCAGTGAAGCTGGGATCTCTCTCGCCGTGATAGGTGCGGAAGTGCATCGGGCCCTCGAATGCATCTATTAGTCCCTGGGCCGAGACTGGTTTGTCCA[A/G]CAAGGAGACCGCAATAAGCGATTTGGCGGTATCGTCGGCGTCTGCCTGGATCGACGGAGCTATACAACAGAATGGTTAGCTACGTGAGGGAGAGTGATAG
cntg-25-4616	CCGCATTGGACTCTACAATTGGATGGCATTTTGGGATCGATTATACCACCGCTCATTTGCTGCGGTGCTGTCGTCTCGGGTCATGGACGCTTTATACAAC[A/G]TCGATAGTTTGTTTCGCGCTATTGCCTCTCATCTCCATGAACTCACACAGAAGACAGAGCTCGCCATAACCAGAGCTTCGTCGGAGAAGGAGATCATCCA
cntg-25-64458	ATTAGAGCCAATTCATGACGGGGCTTGGGGAGCCGGCGAGGCTGGTGATTGGCGCGACGACGGTCTGGCCAGGATCAGAGAAGACTGAGGAGACTAATTG[A/G]GGCAAAAGGGGCATCCTGGGCGAAGAGGGCAGACTGCAGAGCCCAGCAGCCACTGCCAGCCAGCCAGCCAGCCAGCAGCGGAGGGGCCGATCTCATGAAC
cntg-2-60825	TCTATCTGAATGAGCGCAAAGGCTCCTCTGCAAGACGTAGCTCCCACATGAGAGGGCTCGGCAAGGAGACATATGCTGTGGCTGTACGGGCAGAAATGTC[A/G]AAGAGTACATGCGTGGTTGAATTTTTATTCTTGCGAAATTCACTCCCGGAGGCCTACGCGGATGCCATCACCGTATGCTTCGAATCCGTCCTCGCCCAGG
cntg-26-139939	CAATAAGTATGGACGGCTAAAGGGGAGTATGCGCTTCAGGACTCCGTTTGAGCCGATGCAGTAAGTGCTGAGTATGAGCTGGAAGCTGACTGATTCATTA[A/T]GATCCCACTGTCGACACACGATGATCGTCATCGCTCGCATCTACCCAGCTTCCATGCAGACCCTGACGCAAGCGGACCGGAAGCAGAATCTTGGCCTGCG
cntg-26-191928	GGAGCTCGGAAGATCCTGGAAAATGGAGAAAAAACGCAGGAATCAAATCCGTTATTCTCAGGCACCCGATAAATAGTTTATGCCCTTCTATGAAATTCGA[T/C]CACCTGATGACATCACAATATCGGCAGATCATCCATACCTGTATCTCCCCGCATCTATCTCCTCATTCCAACCTCACAACAAATGCAGTACTCAACCTCA
cntg-26-270485	TCATGGTGTTGACGGCTTGTGATGGGCTGCATAGAGCGTCCGTTTCGTTTCAGGATCATGTAATTACGTGCACTTTCCAGCACAATTAACGAGGTTCCAC[A/G]TCTTTCGATTTTCTTCCAAACTTCCCTGACATCAACTAGAAGGATAAACTCGCGTAAGTTCGCTGCGCTCGCCCACTTAGTGTCCGATCCTGATGCCCAC
cntg-26-27398	TTTCCCCTCATATTCTCTTGTTATCTTTCGGCGAATGGCCCGGCGAACTGGGTACAATGGTCTGGGTAAGTAGATAGCCAAGGGTGCAGCGCTGTGACGT[T/G]TACCCTGACCCAGCATTCAAAGATGCGCGAGAGAAAAAGGAAAGCAGAAGCAAGGCCTGGGTTATGGAATTACTGAAAGGTCAGAGCGCTAGAGGTGACT
cntg-26-341649	CGGTATGCAGCTCTAGCAGCCTTTACCGGAGACATAGATTTATATTAATCTAGTAATACAACTTGCGCCGATATTGCACATATCTACTCTTCTGCCTCGC[A/C]CTCGCTCGTGTAGCCGAACTCTTCGGGAACAGGCGCTTCCTCTCCATCTTCATCTTCATCGACAGCGGTCAATACCCCAGCAGCAGCAGCAGCCCCTGAC
cntg-26-351644	AGACTCCATCGTCCTCTTCTTTGCCATCCGGATCCGCAACAAAGATCGCTTCCCCCGGTGATTGGGCATGCTCAGACCAGAGTTTTGTTTCGCCTGTAAG[A/G]GAGTCGAACTTTACTATCCCATCGACAAAGGTTGACAGGCCCCGGTCAGTAACGGCGTATGTATATCGGTGGGGATGTGTGATATAGAAGGGGTTTAGGG
cntg-26-6130	AGAGCTTCGATATCCGGTTCGCCAGTGTGCCGGCGCACGATCAGTACGGAGATGGGAAAAGACTTGCGGATCGGTAGGGACTCAGCTTCCCTCTGCTCTA[T/C]TTCTATATCCTGTTGCGATAGGGATTCTGGTCGTTTGCGTGACGCTAACTAGAATCGCCAGAATCCGCGAGATCTACAAGGGAAAAGGGCTCGAGATCCC
cntg-26-72176	TTCCTTCTTCAAAAGCTACACTCTTTCGTTCACCTGCTTACAGGCCCCGACAGCTCAAGGGCTCACTCATCCATTTCCTTGAGCAGGGACAAACGTAATC[A/G]CAGGCCCAGGCTGTTCTAGGGACCGTTTAAAAATACTGCTGCGCCAGAGGATTCGGACGAGAATAAATGTTCCAGAGTCGCAAACGCTTGTCCACAATAT
cntg-26-95193	ATGAATGCAGTTGATTATCAATTTCTAGATATCAATTGAGCTATATACTGTGCCGGACACTCCAATTTAATCATCACAAGGAGGAAAGCGCTAAAATGCA[A/T]TGTGTTTCGGTAGTCCTACACGGCAAAAAAAGCGGTCTCGGAGTATTGAGTAGAAGTCGTAGAGAGGTTTATCGCCCCTGCCGTGCGCTGAGACTAGCAA
cntg-27-111313	CAGACACCCATTTATAGCGTTGTTGAGCGAGTCAATCGTGGAGAAGAATGCGCACGAGACATCCAATTATTCAAGGGCGGCTGGAAGAGAATACGGTATG[A/G]TCACTTCAATCCGCTTCGGTCCGGGAGGTGAAAGATAGGTAAGGACTGATTGATATCTCGATACAATCGAAGAGTGAAGCACCAGCCTGTGATGCGTAGA
cntg-27-1350	GATCTCGAAATGAGGTCCCTGTTAATTCATTGAACATGCCGACAGGCTACTACGACTCGAAACTACGACGTCAAAAGACGAAACCGCGCCTCCCGAAAGC[C/G]CAGCCTGTCCAGCCAAAACCTATCACTCTACCAAAATCCTGGGAAAAGAAGGATTTTGAAGACGATTCGGCGGACGAAGCTGGCGACAATGTTTCCACGC
cntg-27-81128	ACGCTAAATTAAACGAATAAACCCTGAGGCGAATCTGTCCTAATGACCGGATCAACGATGAGTGCCTGAGATGGCACTACCGTCAAGTCGGGATCTCCCA[A/G]AATGCGTCGAGAGATCAAGGAATCCTGCGATCTAGGCCTGAGGATTATGATGATAAAGAGATGATAATGGAGCACAGAACTGCAGCTGATATTGGAAGCA
cntg-28-2715	ATCTGCTGCGTCCCTATTAATTTGCCGATGATTGTCTCCTTTTCTCTGCCGCTCTGCTCTCCACGTTGGTGAGCCTCCGCTTACCGACTCCACACCTCAT[A/T]GGACCGTGTCATTTCTCTAGCGCTGAATTGAGCGTGAGAAGACGAAAGCTACTACATTGTTGGTACAGTAGTCTAACTTTGCTCTGACTCTGTGTATGAC
cntg-28-60370	CTTTCGGGCTCTAAAGGGAGGCTCAAACAACTTTGGCATCGTGACCTTGTTCGACATGGAAGCTTTTTCAACGGAAGGTACGATATGGGGCGGGACTGTT[T/G]TATATGATATTTCCACCAAGGACCAGTATATTGCCGCGGGCACAGCGTTTACTGACAACATACCCAACGACCCCTACGCCTCATGGGTCGGAATGTTTGC
cntg-28-70216	ACAAGAAAATAAATGAAATCTTGAGCCATGCCAAAGAGAACGAGGAGTATGTCCTGAAGCCAAAGCTTAAGGCCCAAAACTTACCTAACTCTGCTACTCG[T/C]CTTCGTCTTGTTCACTTCGACAGCATGCAAGCTTCGCGACCCTTGGGACCCCAGAGCATTCTACTAGGACCGCAGAAGAGGTCTACTTGGCACCCCTGAG
cntg-29-117154	AACGCCTAGGTAAGGATTGCACAGCCATGTACCAATCAAATGCTACATGGGCGAGAGAATGCAGTATACTTAGGCGGGGGTCCGAACAGTGGCCAGTTAA[A/C]ATTTATATTGAGCTCGATCCTTCCAGCTATGGCTTTATGAGGACTCGGCTATATGCTGACTTACTATTTCGCGTAGTTCTGGTGCCAGGTATAATCCGGG
cntg-29-15972	GCTCACTATGCAGTGTGAGTCACTTCAATGGGGCAACTCCACCGTCTTTCGCTTCCACTCGCAGTTGCCTAGTTCCTTTTCTTACAGCTGAGAGAGAGGC[A/T]GAATATCACGCAGTCAACATCCTTTGGAGGAGCTTCCGGAAGAGCACAGCACACTCCGCAGGGCAATCAAATCTCATAAATGCATCTTCAGGCAAGCGAC
cntg-29-169640	CTGTCTTCTTTGTCGCCTGTCTGTTCTTTTGTGGAAGGGTCCTCCGCGACATCTGAAGCATTGGATTCAGTTTGCGATGTTGTCGACTTTCCTTCACCTT[T/C]TCTGCTCTCTTCTAAAGAAAGTTGCTCCTGGTCACGCTCCGATGACATTTCTAGGCGTAAAGTTGATAGCACACCAGAGAGTCTGGTAAGTAATATCCTA
cntg-29-232739	TTGTAAACAGCGGGAAGGATGCTTTGCTGTCTCCCACGGTTGTACCGGCAAGGGTAACGATCAGGTCCGTTTCGAGCTCGCCTTCTACGCTCTCCAGCCC[A/G]ACATCAAGGTCATCGCTCCTTGGCGTGACCCCCGTTTCTACGAGCGCTTCGCCGGTCGCAACGATCTCCTCGCCTACGCCGCTGAGAAGGGTATCCCCGT
cntg-29-288439	ACCATCAATCCCCAGGGCCCGCTAGGAGTCTAGAATCATCCTCTGTACTGAGTACAGCTCGGCTGACCAGCCGAGCCTTAGAGATGGCAGAGATCCAACA[A/G]TCTTGACGTTTAGAAATAGTAAACCGGCTGCAAAAGAGCTTATCATTTGATGAATGCGCTGGAGTGCGCACCTAGGACTCCATCGATTACCTATCCAAGT
cntg-29-351392	AGCTCCTAACCACACCATGGAGGCCCGACTGGGTCCAACGGGTTATGCCGCCACTTTGTCCTACTCGAATGACGTTGGTAGGGTTGATCATCATGTTGAG[T/C]AAGGTGGTCCAGTTCTAGACTCTAGCGTCATACTTTGCAGCGCACATCGTAGCTTCTCAGGACCAAAAGCTGGCGCAGTATTCGCCACAAATGATCTACC
cntg-29-413038	GTATATCGTCCCTGCCGTTGTGCTTTAGTCACTTCGCGTCTTTCTTGATAGTTAACTTGACTCCGCCAATCCAGGTCGAACGCTCTTAAGGCTCTGTTTA[T/C]CTAGAGTTGATTCTCATGTGCGAACAGTTGAAGCTATGCACGGAGGCTCAATGGAGAAACATTGTGAGAAGAAAGAGCCTATTTCGACACAAAACAGGTA
cntg-29-485988	TGCTTCATTACTTGCAGTTGTATCATATCAAAGAGAAATCAAGAGATGTAATGCACAATATTTCGGAAAATCCCCCACAAAAACCCCACATGAGGACGAG[A/G]AAAAAAACTCTAGGCAACCGTGTGGGAAAACAGGAAGCTCACGGACTCGCCGTTGTGAGTTCGGCGGCAAGCCTCGGCGAGCGTGGGACTGATATCAATG
cntg-29-525371	TCCAGCCTCGACCTTGTTTAAAGAAAACGTCAAACAGCTGAGTCTCGTTTTCAGATTGCTTCAACACCATATCTATTCTGAACCGCGAGTTGACCTCCAA[A/G]AGCTATGCCGTCTATTTCCCTCCACCCCCGCGCGTCGTCACGCAACAACGCTCACAATCCCCTCCCCCAGCTTCTCCAAACCCCCTCCGGCCTCGCCCTC
cntg-29-52692	TTCGCCTGCCCATCGGGCAAAATCAGCTCCACCGGGTCAAGACAGTAACCTAGTCTCGCATCATCATTATCAGCGGCTTGGCCTTCAGTACCTACTAAAT[C/G]GGCGGCTATTTTCATCAGACAGGAAGTTTCCAAAGTGAGAGTGATGCTGCGTAGAGTGGAAGTGGAGAGCTCCCCAACCTCCCCAGCCGAGTGGCTGAAT
cntg-30-50604	ACAAATCTGCTGCACGCGGTTCGGGCTCAAGCAAGACTGGCGAGTCTAGCGCCGCTTCAAAGTCTGGTATAAATACGCAGAAGAATGCTAAAAGGCAGCC[T/C]ACAAAGGGCAAAACGACAGCCAATAGCACATTGACTGGTCGTGTCACCAAAAAGTCAGACAAAAAACCGCCGTCGAAAGTGGAGAGCAAATTCAAGTCTG
cntg-30-773	CTACGTGCGACTCAGAGGCATGATTCAAAATGTTTCGGCCATTCATTACTGCGACCATCCAAAATTTACCTTGGCTCATTCACTCGACCCGGACTTGACT[T/C]GCGATAAGACTTGATAATCCGGCGTGACGCATGTGGAAACTCGGAGATTTTGCCCTATCTCGCGACGACTCCTCAAGCCATCCTGTGCTCAGTGGGGGGC
cntg-30-88196	CATCTGGCTCGTCGTTGGTTCCCGATTCATCCTTGCCTGCTCCGTAGTGCTGGATTTTCTCGCAGGCATCCTTGACCTTGGTGAGCCCGATAGTAGCCGA[A/C]GAGCCTTTCAAAAAGTGGCCCAGCGACGAGAGCTCGCTGAGCTTCTTGTCTTCGCTGCAGTTGTCATCAGTATGGGCTCCATTAAGCCAGACGCAAGGGC
cntg-31-487	TCTTTCGTCATACCCCGTATGACACCATGCGGGGGTCCCAATCGACGGCCACCGGGCCCCCAACGTGAATAATCTGTTAGACGACGAAATATCTCGCACA[T/G]TTCAGTCTCAAACCTTCGAGTTTCGGGTTCTTTCGGTCGTGAGTCGCGAGTCGCAGTGCGCTCGTGGGGTTAGAAGCAGACTTGACAAAGCGTCTCCAAG
cntg-32-102657	GGGTTGCAAAGAGACGCTGATACTTGTCTGAGGATGTGTTGATGCGGAACCGAGCCAGCTTAGTCTTCTTCTTCTGCTTCTGGAAGCCCAGGAAGGTCCA[T/C]ATCTCAAGAGACTTGTTGTTGACGTGCCCCTTCTGAGCCGCTATTCCATCCTGTACTTTAGCAATGTTCATAGCTTGCTCGATTGGCGACTTGAGCTCGA
cntg-32-1698	TCCATTAAACTGATAGTCGTAGTTTTGTGGTTGTGCGTGAAACGGTGAAATCTGGAGAGTCGGGGGTTTTGTGGTTTGATGCGGAGGTGGTGGCGGAGGT[T/C]CAGGAGCTCAAGCTCGAGCTCCACGAAATTTACTACATATGTTCTGACGACACAGTTAGCTACATGGAGTATTTGATACTACAGTTATGCGAGTGAATTC
cntg-32-180045	GGAGTGTTTGAAGATTGACGATTACCGGCGCCGTCTAAGAGGAAACGGGATGCAGTGAGGGGCTATCACACCCTGCCACAGTTAGTCTCAACAGTTGTAG[T/C]CGTAAAGGGAAAATAAAGGAGAGAAAAGAGGCGGATCTGGGGAAGCAAAGTGTGAAAGGATTAGCGAAGAGTGTGCGTGTCTGCTGCATACATAGGTGTG
cntg-32-196032	AGAGAAACTCGCCACCCTCCTCGAAACCGTAACCCTTATTATCCACAACGGCTGGACAGTCAACTTCAACCTCCCCGTCGAGTTCTTCGAAAGCCAAATC[T/C]GCGGCGTGCGGCGCTTGATCGACTTCAGTATCAACAGTCGTTACACCGCACATGTCGCATTCGTGTCTTCTGTCGGCACAATTGGAAACTGGAAACCCAC
cntg-32-268600	ACAGCCAGGGCAGGCCAGATGCGCCAGCAGCACTTTGCTTTTATGGTCTCACTGCCATGGGCCTTCTATTAGCCCAATACTGACTGACAAGCGCGACATA[T/C]TGACGAGTCTATCTAAAGCAAAGCGGTGCCTCTGCTGTCTCGGTTAACCTGAGTCAAATCTGCAGACGCGACCTGGATATACCTTGTCAACCTCTGGCCA
cntg-32-331013	GTCAGAGGAGCTGACCACCTTATTCACATTCGGCTTGCTTGGCGAGTCTGCGTCAAAGCTGAAAAACTCCAATTCTGTAGGTGATGGGGGCGAGGATATG[A/C]TTTCATCACCAGCAAGGGCCAAACAGGTCAGTTTCACTGTTGTTCGAACGTTCGCAATATACGCTATTGCATTGCCACCCAGCAAAACTGGGGGAGACAA
cntg-32-399612	CTAGTCGGTCGCTAGGTCCAGCGCACTGGAGTCGCTGGAAATGGAAGGTTAGAAGCTACAAATGTTGGGATGTTTTCGCCCGCAATCATCGCGGAGATCC[A/G]GAGGTTGGTGATGGCCCGTGCGTTCGGGCAGCTGCTATGGCCGACAAGACCGCCTACACCTTTATTATTCCTATCCCTGGTCCAGCGCATGCTCTCCAGT
cntg-32-412387	ATGCATATTATATCAGCCATGATTTAAACTGATCCCTTAATACTCTTCCCTCTCCGTCATCTCTTTGCCTTCCAACACAAGTTACCTTGTCATATCCGGA[A/G]CCTTCTATGTCTGCCTAGGAGGCTGATACCCACAAGGAAACTTGTCTCTTAATCAGAATAGAGGGTCTAAACGTCCCAACACACATATAGGCGCCTTTTA
cntg-32-42415	AACTGGTGAGTCCCGGGACGGCGGGGGTTTGGGGGGGCTTGCTCGGCATGCCGGCCAGACAGGTTAGGGCTTTGTTTTGGAGAGAAGAGGCAGACGGGGT[T/G]GAGCAAGACGGGTGGCTTGATTTGCGGTGATGGTGTACAGGGTTTGAGGTGATAGTTACGTCCTATCTCTATATCTATCCTTGAGCATGGACACACAATC
cntg-32-96192	GAATTTATGGACAATGAGCGCGAGCACAAAGATATCATGGAACTCAGAAAGGCCGCACTAAGATACCTGCAAACATATTTGCATCTGATACAACACGAGT[T/C]AGACCTTCGTATTGCACAGCATCCTGCCCTCTGTCTAGTCCAAAAGGAGGTAACTTGGACTCAGTTCTGCAATTTCCTGGCCGATCTCAACAGCTTCACT
cntg-3-3813	GTAGGAATTGTGATATCGACCCCGGTCTGCGGTGATGATATATTTGACGGACTTCCCCGCTCCCCGGCCTCCTCCATCCATTTCCTTATCACCTTTTCGT[A/T]TTTCTGCAGCTTTTACCCCAGGTCTTTTACTCTGTTCTACCGCGTAATCTTTGAATATCTGTCTAACAAATCTCTCACATACCATTAATCCATTATCTCC
cntg-34-129897	CAAACCGAGGAGCATATATATGCTGGAGACCTCAAACAAACCATTCGCGCTGGAAAGGCTATCGGTGGTACAAGCACGATTAATGGTAACTGCAACCATA[T/C]CTTCTCAATTCGTAACATATGTGTTTAATTCAACCTTCCGCAGGAATATCCTATACCCGAGCTGAAGACATCCAAATCGACAACTGGGAACTGGTCGGAA
cntg-34-173506	ATTTCCGTAGGATACACCTAGCTAGAGACAAAGCGGTCACCAGGTTAGGCCTCTCACGGAAGAGCTTAGCATTCAGGAATCCCCCCACAGTGGGGATGTA[T/C]AGTGATCCTCGTGATCGAGTTAGGTGATTGCTCCTCTTCAATATCAAGGTGCTGACACTGGCCCATTTGTGGATTGGGTCGCGATTCGGTCAGTACTAGT
cntg-34-3334	TGCTGTCTGATTTTGTTTATGGTGAGGAGATCATGAGGGGAAAAGGCTGCGGCGGTCAGGTAGCCTCATGACTAAAGCCGTCGAGTGGGTCGCAGGGGAA[T/C]GGAGCCGTTGTCATTGTGCTGCTGCTTATCAGGTTATCAGTATCAGGGTGACAGCGAGATAAGAGTTGGAGACGCCGGGGGAGTATGGAGGAGATAGGAT
cntg-34-69726	TGCTTTCAGTTGGTGTCGTAGCGCCATCTCGAGACATACTGTATGGGGCCTAGGTATTGCGAACAGACGATATTAACGATGCGGAACGCTAAACCATTTT[C/G]TTGGATTTGAGAGGGACCAAAGAAAGTTCATAGAAGCTGGGGAACGGCTTACCAAGACCCTCTTTGCGTTGCAGATCCTCCAGGCGAGGTTGCGGACGTT
cntg-35-15561	CTAGACGAGGAGACCTGCCAATGAGAGGTTAACAGAAGCTTGACCTCGGAATGAAGCTTGTCGATGGCATATTGCATTCAATGCCTAATCTCCAATTGAA[A/C]AGCCCTGTAGTATTGGACACGTATATCTCCGCGGAGGGGTTCTCCCAATCGCCAGTCGTCTGCTGCTACAGTATACACGAAGGAAAGTACTGGAATCACG
cntg-3-52789	CTTCTTCTTCGAGCTCGCTCCGCCGTCGGAGACTGATGGAGATTGCGGAAGATGCAGAGGAATCTCCCGCAAGGGATACGATACAGACCCAAGCACCACC[T/C]CAGGATGCCCGACAGAGATCGTTTAGCCAAGCGTCAGAAGCCACAGTCGTGCCGCCATCGGTAGCCTCAACTGCGCCGCAAGGGCCCAAAGACGATGTGT
cntg-35-69282	AACCCTCGTTTGCCCAAGAGGGAGACGTCTTCAATTGCAAGCAACTTGGCCTCCGCACGAGGAATCCCGGCTCAGCCGCGTCACTCATCCCCCGCATCGC[C/G]CACCGTCACGTCTCAGCAGGCAGGAGCAAAGTGGACGGAAGGACCCGCAAAAATCAGATCAGGAGAATCGAGATTGAGAGCTGCCCAGGCCGCCGGACAG
cntg-36-30545	AACCAATGTCGAGGACGAATCCCAAACCGAAGCCCTTAGCAAGCCAGTTGAGCAGGCTCCTGGCACTACTGATGAGGCAGAGCCCAAAATCGTACAAGAT[A/G]GCGGGAAAAAAACAGAGCCTACCGATACGCAAGTCGCTGCTCTTGGAGCCCAAACGCCTGGGGTCAACACGGGATTATCGACCCCCCTCCCCGCGGAGGA
cntg-36-61980	CTCTTGACTCCTCGTACCTCTTCGACATCTACATCGACAGTGTCAAGAAGTACAAGAACAGTCAACTTGCCTTCCACCCCAGCCGGGAGACTATTCCCAG[T/C]CCTCTCTTGGTTGATCTCCTGCCGAAGGAGCGTGTCGATGTTGCCCCTACTATCGGTATGCAGAACGTTGCTGCTGCGGCGGCCGCTGCGGCTGCTGCTA
cntg-37-3023	TGGACCATCTGACTCGTTCTCCTATTTGCTGCAGAAGTATCCAGTCCAAGAAAGTCTAGAGCATACACTCCCTATATATGGAGACTCTGGTTCCGAAGCC[A/G]AATTTGACGAAGAAACTTGGCAAGAGATATATGAGGAAGCCGGCGAGTCCATGCTACCTCAGTCTAAAAACCTTGGTCCAGCAAAGGTTGATTCTGTTAT
cntg-37-69858	CTGAATGTAACTGGAGTGTTATGTAAAATTGGCGTACGAGCCAGGTATATGTGGCGGAGCCCCAAGGCTAACTGAATTTATACTACTCGAAGTCTCTGAT[A/G]TTCAACCATGTCGCAGTCATCAGAAGTAACCAGGTGGAATCGTACTCGAAGTCGGGAGTACGTAGTATGCTTGCGTTGGACTTAGGGAAGTTGACGGGGG
cntg-38-123049	TTGCGGGTTCGGTTTGTTTAAAGAGTTATCGTCGGTCGCCTCACGCTTCCGTCGCCAGTAATAGATTAAGCCAAACGCTATGAGAACTGCAAGAATGGCG[A/T]ACCCAGCCACAGAGCCTATGACAATGCCCGCAATTTGGCCTCCTGATAAGCCGTTATCCGTATCATTTCCCGCATCTGTTCCGGTCGTGTATATGGGAAT
cntg-38-152581	TGCACAGCCTCTTGGCTCTCAGACAATCTCAAGTTCGACAGCTGATGACTTCAGTGGGACGAGAGACCACGGCAGAATTTCGATTGCGATCCCGATTGTC[T/C]GTTCCATATATAGAGTCGAAATGGCGAGAATGAGGAAAGAAGCAAGAAGGGGTCTGTGGTTCATGCAGCAAGCAGTCTTGCCGATCGCGCAAACAAGGAA
cntg-38-171201	GATATAACCGCCAATCCCCGTCAAGACGTGCCACCAGCCATGGAACTCGAACAGGAATGCCAGCGGCATCCCGAGCACACTCCGCACAGAAGTCAAGGAC[A/G]GACATAAGAAGTTATCAACCAGCCACAGCGCGTAGCCAGAGATGAAGCAAATAAGACCAAACCGCGAGACGATCTTGATGTTCAGTCTGATATCAGAGTC
cntg-38-207515	TCGCTCATCGTGGTTTCGCTTGTGGGATTGGTGCTCCAAGTCGGTGTTTTGATGTGGCTGAATCGGCGAAAGGAGGTGAAGAGAACGGAGATTCTGAGTG[A/C]GCCAGGGCTGGAAGGACTTAGCTTTGAAGAGCAGTTTGAGATTCTTGGGGATAGGCACCCAGAGTATCGGTATACATATTGATGCTGGGGAGATCAGAAT
cntg-38-2883	AAATACCGCCGCGCGTTCAGCAACAGCTTTTCATGTCCAAGAAAGTCACCACACCCGCGCCGTCGGATAATGTTGCTGTGGCTGAGAGTGTACTGGAAAA[A/T]TTTTCTCAGGGAAAGCCAGAACAAGCTGCGGCAACTGCTGATGTGTCGAACGCTAAAGAGTTTTATGAGCATTTCCAGTCCCCATACGACCTAATTCCTA
cntg-38-45105	ATCTGTTACACATCTCAGATCTGATATAGCTCGACCATCAAATTCCATTGCAGGACTCGGACCCTTCGAGATCTCCTTAGATCAGAAACAAATGTGATGA[A/C]TCTGAATTTTCGCGGACAGATCACCTCCCCAGGTGGGATCTGCGCTTCCCGGCCCAGCCCTGAAGACGTTAAAATGTTAATTACTCTGCTGGTCTCTATA
cntg-39-1083	GGCCGAACGAAACGGTCGTGGAAGAGGCCGAGGCCGCATACAGTGCATACATCGACCACGACGGCCTATCCGCAAAGAAAGTGGCAGACAACATTTTCCG[T/C]GCGCACAAGACGGCCGTCGAGCACGGGCTCTTCCACTGGTCTGAGGCCGGCTACCTCCGCTACGCACTCGGGTACTCCGACAATGTGACCGACTACGTCG
cntg-39-152618	TGATCCAGTTGCTCTGCATTCTTTTATTGAAAGGCAGGATTCCCTGCCGAGTAATCACTCCATCGCGATGGTCAAAAAGTCCGCATGCGTCTGACGGGAC[A/C]AGTGCGTTTAATATGAATCGGCCATCGTATCATGACCACTGCTTTATAAGAAGGCGGATTTATAGAAAGTGGGCTTGCAATTATAGCGTACCAGCTATCC
cntg-39-211179	AGAAACAGTGCCAACTAGGAGCCTTACTCACGCCTTCGAGAAGATTCAGCAAGCCTTTACGGGCCTTGTCCTTGATATTGTCGGCATCAGACCCAGGGAA[T/C]GGTGCCATGGCTACCTTATACGAAGCATGGGGTGGGAGCAGTTGACGTTTGACTGCGGCACCGCCCTCAGTTGAGGCTTAGAAGGGTCCAGCCATCCCCG
cntg-39-41018	CCTCATTGGGAGCTTTTTTTTATGTATTTCGGCTTTTGCTTGTTATGACATGGGCCGTTCAGTTGACCAATGAGGCTTATCACCAGTATTGAATGGTAAC[T/C]AAATGGGCAGATTTACTCCTACGGTTGCCAAACGGACATTACGAGCTATGAGTTAAAACTAGGCCTCTAGACAGGGCGTACAGTTTTCACTCTCAATAAC
cntg-3-96457	TGAGCCGGCTGACAACTATTCACTCATCAAACTCTTGGATAACCAGCGGTATCACTCAGGGTCTAAAGGTGTACCTATCACGATATCTCAGAGCGCCGCC[A/G]TCATGATATTCGACTATCCGTACACCGGGAGAGCCTAAGGTACTAATACTCTGTCAAAGCAGTTATTTCTGCCTACACTTTTCGGTCTCTGAGCAAGCTG
cntg-39-85039	GTGGATTCTGACGGTTAGACACACCTATTCCGCACAGTCTAAGCACCGCTGCCCTTAATTCCCCGCTGAGATCGCGCATACTCCTTTGGTACCCAAGCCC[A/C]AGCCGCGGAAGGGCGGGATTATAGACCGCGAGCAAGATCCGGGCAAGCTCGAGGTGCTGCACGCCCGCGACGTGGATGTTGCTCAAGTAGCATATTTCGG
cntg-40-103562	CCCACATCACCGAACTCTACAGCCGAATCCTAGCTGGAATCGACGACGAGCAAGACATTCGTACAATCTGCAACCTCATGACCTCAAAACTCATCACCCT[T/C]GCCCCCGAAGAAACTCAGCGACACCTCGACGCGCTCTCAGAACGCTACACCGCCATCCTCAATTTCAAGCCCAAAGAGAACGCCGTAAAGCAGGAGATCG
cntg-40-142103	CGCGGCATGTGCGTCAGGCGCAGAGAAGTCGCGACATTTCAAGCACGCCGCTGCGGCCGCAGGCGGCGCCTCGTTTGATACAGCAATGCGTGGCTTTGTC[A/G]CCTGGATCGCAGAGAGGTCTGGACGAGACCCCAAAGGCACTGGCGGTGGTGCACCGGCAGGCTCTGTGGTAGTGCCCGATGTCTTCTTGTTCAGTCCTCC
cntg-40-1779	CGGCCCCTGGCCAGTCACGGGGTTTCTCGAGCCCCGAACGAAATGTCTTAGTCCCAGATCCTGGATTGCACATGAAAGCAGGAGTGGGATTCGACCTGAC[T/C]TCACCATTCAGCGGCCTTATGAAAGGTAGTGCCTTGGACTTTCTTGCCGGCCCTTACTCCAACAATGAGTTCTTAACGTTCTCACCTCCTCGGAAAGACT
cntg-40-63516	ATGCTTCTCATGATTTGGAATGGGATCGTTGCCTTCCTCTTTGGAGTTCGCTCGCTCAGGTGTGTCTCGAGACGATGCAACATCCTACACATTCCAGCAT[A/G]TCAGAGCCCATCCGCATTACGTATTCATGGCAGCATACTGATAGTGAAACCTCACAGAAACCGGACACTTACCGAGTCCGATCCTTCTCCTGTCAATCCC
cntg-41-4122	TAAGTTCCAAGGTCCTTACTCTTCGACCAACATCATATAGAAAAATGGCCGCGACTCAGGCCGCCAATCTCGTCGAAAAGGCTGTCGGCCATAGTGGCAC[T/C]GCCACCGTCACCACAGATATCAGCAACTACAACAATGAGCATGGCGTCGAGACGGGCGAGAAGATCCGCGCGACGGTGTGGCAGGGGAAGAATAGCGTTG
cntg-4-142796	GGCCATGGGATGGAAGAGACGATGAATCGACATCCATCTGCCCTGCGTGCATGCCGGCCCTCAGCGGATTAGGCTGCAAGATTGTATTTCTAAACGAATT[C/G]AGGCTCGATCGAATTGGAGACATGCCACCGCTTGAGGTGTCACTTTTAGCCTTTTTTATGCCAGTTGGGGCCTGGTTGTCTGATGCTAACTGCATGCCGC
cntg-41-56200	TAGTCGCAGAGGCTGGTGTTAGATTTCTGTAGGGTGAAGAAGACGAGGAAGGAGTAACCGGGTACTGGGGTAGAAATGAGAGATTGAGGACAGATGAGTT[T/C]GCCATTGTGTCAGTCATGGATGATCTTGAATTGCTTGTAAACTGTCCCATCTTTGAGAGCTGGAGGTCCTATGATCGAATGCCAATAACACGCACGAGAG
cntg-42-37418	AGTCCCAACCGGTGACCAGCCAGCAGCCGCAACAAGTTCCAGTCCATCAGGACACGCAGACATCACACCCGGCGCAATATCCGCACCAAATTCATGGAAA[T/G]GGCGGGCCTACTGCCACAGCACCCTTCCTGCGAGACTTTAGTTTAGTCGCCGAGGCTGCGAAACGGGCGCAGATAGCCATTGTGACCAGAGACCTCGAGG
cntg-4-2630	GTCTCTACCAGCTATGGACCAGTTCCGTCAACTCAGTCTGCACAAGAGCAGTGGTACAGCCCAACTGAGGCACAATTCCGCGCATTTACTGCTGCTCACA[T/G]TATGCCTACAACATCAGCCCAATCTCCGTTGACCACCTTTGATACACCAGAAAATCTGGTTGAGGAAAGTCAGGACTGGTGGTCTCGCGACGTTAATGCA
cntg-42-76573	TCAACATGGGGAAACACCGACATTCACAGAGCATGTCAAGGCTGGGATTCGGCTTTTGGCAGGGGATGAGGGGGCGTTGCTTGTTTTTTCTGGGTATGTC[A/T]AAGTTACTATCAGGTTTCATTCATTTGTTAGGCCAAATGATTCTTTGTTAAGCACTGCGGCAAGGCTGAAGGTGAAAACGAGAAAGCTGACAATATGCAT
cntg-43-128822	ATGATTTGGATGACGGGGAAATGGTACTGATGAGGGGACGGAAGACTGTTCGCCCAGGCGACATCGAGCTAGTTCTGTTTGATGAGTGTTGTTAAGAGAT[A/G]GATCTGCCGACTCTTAAGGCTTTGGTGTTTCTCTGTCAAGTAGCCACCTTTAGAGTAGTGAATGCATGATCAAGTATATCCCCAGTACAGATTTGTAAAC
cntg-43-189692	CGATCACATGTTTATTCGCACAGCTCAAATGAAGGATGGTTATGGATGCAGATCTTCCGCAGGTATTACCGACTGCGTAGCTGGTTGACTGACTGGGCAG[A/G]CAAAAAGCCGAGTAGCGGTCACGGCCTCGGTGTGTTAAACCGCCAGGAGGTCTGCTCAAAGCCGATCCGGCTCTGCATTGGCTTGGCAGAAATAATTCTA
cntg-43-248950	ATTTGCGTCGCGCGTCCAGCAGTCCGTGTCAGCCGTGGAATAGAATGTATACGCCTTCTCCGAGGCACTCACTGCTGCTGCCTTTTCAAAGTCGTAGCTG[T/G]TGAAGCGGTCAACCTCTATTTCGGATATTTATCCGAGCAACAAAACGTACCTGTTGATTAGCGAGGCGAGCGGCGGCTTGGGCTGCCGGGGCTGCCCAGT
cntg-43-26085	CCAACCGCTGCTCAACGCTGACGGCCAAGATCTGGTAGTTATAAGCCGCGCCGAGGACTCGGTCAAAAAACGAACAGCAGACTTTGAGCTGAAAGGCCCT[C/G]TTCATGAAGAGGCCTTTCTTTCGACCGAAACTCCTCAGTGCTGTCTTCCTCAAAGCGCTGGAGCCCAATTCCCCGCCCCGCTACTCGCGGCTATCGATTC
cntg-43-315469	TTCACAGGCACAACCTACACGTTGGCTACAAGGGCAAGAGGTTTACGTACCATCATGAAGCATTCCCATGTCAGTCAAGTAAGTCAAAATATGCAATTTT[T/C]CCGGTTCCGCTTCGGGGTAAGCAAAAGCGCCCAGGTTTCCCAGGTCGCTAAAGGAGACTAATGCTCTGGCGGCCATGCCATCCTGAAGAGCTGCATCCCA
cntg-43-41841	TCCAGTCCCTGCGCCGTGAGATGCAGGCCATGTCCGCGCGAATGCGTGAGCTGGAATCGGCATCCGCCATGCCGAGCGCCAGTCACAATGCTTCTGTCTC[A/G]TCGTCTTCGGTCAGCACTGGGCTACAGCGGCTCATGAACCGGCCGGGCTCTCCAGACTACGTGGGCCCTACGAGTGCGGAGTTTGGAATCACCCCGCGGC
cntg-43-67745	CCCCAGGAGATCAGCACCGGCCCCAGCAACGCTTGCCAGTACACCGACCCCCTTCCTTCGTGCTAAATTGCCTCTGGTATCGGGCAGTGCTCTAGTCTGA[A/G]TCTAGGGGCCATGGATGGCAATTGATTGTTGGATTCTAGTGCCCATAGCCGTGGCTGTGTGAACGTCTAGAACAGCTGCAGCCAATAAACCGTTTTGATG
cntg-45-56551	CTGCAGACACCTTACCTAGATTTCCCGCGAGCATGTTACCCTTTGAGGATTGCGTATCGAGGATATCCATATAACACTGCGTAACATGAATGCATATATC[A/G]GCCTTTCTGCTCACCCAGGCGTCTCCAATTATAGGCATTCAAAGGCTCTGCTATGCTCCGTTGACCTTTGTACGCTACTTCCTACAATGGACGAGGTGAA
cntg-45-5773	AGGATAAGGATATCCGTGAAAGGCTACGATTACGACGTTAAGGGTGCTTATACTTGGATTTGCCTATTGTACCGCTTTCGTTTGTTATTGAACTCGCACG[T/G]TTTGAGATGTCTATACGAAGATGTGCCCTCCTAGGAGAGTGCGAAAATTTTGGAAGGATTTTCCTTTTGTCTATTCAATTCCGCCTAGAGAGTATCCGCT
cntg-46-29459	CTGTACCCTTTGATCAGAAAGTAGTATAGCCTTTGCAGATTTAAAATCGATGGCGGTGTTAGCCATGAATACCCGCTCAATATACTTAGCACGATCAGTA[A/G]TATCTAGCCGTACTATAATCAATACTTGTCACTCCAATCGTTTTCCCTTGACTTATAGCTTCATATTTCAATAGTCCTTCCTGAGCACCAAAAGTGACCT
cntg-46-66859	AGACCAATCGTACAGATAGAGTCAGGGCACGTCAACATTTGTGCTGGAAGTATCTTATAATTGGGACACCGCACATTCCTTGCCTTCGCGCATTGCTGTA[T/C]TGATAATACTCTCAAGGGACATAAGACTGCTGCAGGAGAACGGCATTCTAAAAAGCAACCATGTAAAGCAAGGTCTTATTCTTACCGAGCCAAGGTCTGT
cntg-4-70634	CTTCGACTTCCGTCATGACACCTTCAGTCTCAGCCATCTTCCTGGAGATTTCAGCAGCCTCCTTCTTCAAAGTCTCGAGTGTTTCGATGACATTATCATC[A/G]TCCAAAATATTGCCATGGGACTCGTTTAGGGCCTGCAGCAAGCGCTTCTCAAGCTGGCGAAGATGAACATTGAATTCTCCCTGGGCTTTGACAAGATCAG
cntg-47-131398	AGATAGACACACCAAACTATTTTCTTTCTAGACCCCTATCTCACCGATGATGCATCCATCCTACCCATCGCGCTATTTTGGTGCTGTGGAAGCTGTGTCA[A/G]CAGAAGCGGGCCCTTGGGGACGTGATGGAGGGCTATCCTATACTGGTCAATCTTATGGCGTATCCGGATAGAGCTGCAATTAATGATTTGATATAGAAAC
cntg-47-21494	GATTGTCGGCGCCTAGTCGGAGATATCGGGCTCACGAATCGCGGTGAGTCCGGATCGAGTCGTGGACAGCCGAGCCGGGGGTCATGATGCTGTCATGTTG[A/C]AGCATAATTTACAGAGCAGACTGCAACCTTCCCATCACGCGGATCAGCATTGACGCAAACCCAGAGAACGGTTGCCATTATGCCGCCGGATGACTGATAA
cntg-47-55658	ATTCTAATTCTATACATTGCTGAGTCCTCACGTTGATGTTTAACTTTATCCTCATATCCATTTCTAGAAACAGTGGGTAACAGAACAGTTTCGTCATTTG[T/G]GTTAAGTACATGGGCAGCCGCATGCGCCAAAACACCTATCCCATGCATGCTAAAGTGCGGCCTTCAGCCGAGTCGAGTTCATGGCCACATCACTAATAAA
cntg-48-26056	GCAAAATGGCATTAACGAGATTTAGCAGTCATGAGGCTGTTTTTGGTGGTCTCGACGGACTTCTGCAGGATGATGCTTCACTGTCTACCCTTATCACAAG[A/G]CCTTGGGTAGCATACTGTGATGTATTTAAATTGAACTATAAGGTACGTATTGGTCAATGACTCATATGGAAAATCCAGAGTCGATGATCAGATTATGTCC
cntg-48-90291	GGAAACCATCAATATAACACACATTGGGATTGGAATCGTTGAAGGGGCGGCCGGGCATGAAGTACGGGTCGGTCAGTCACTCAGTTAGCAATAAAGGCGT[T/C]CTTGGTCATCACATTTCTTTCCTTGTATATTTGCGGTCTAGATCAATTCAACAAATACATTACTGGTGTTAGATTATTCATTCTTACCCGGCTGGGTTAC
cntg-49-107525	CTATAGCTTGGATAGTTGTTGCATAATCCCTGATTAGCCCTGGAGTAAACACCTCTAGTTGCTGATTTTAGTATGAGCTTCTTTACCAGTCTGCGAGATA[A/C]TCAAAGGAGTGATTCGTTTCATTTATAAAGGAAGACCTGGAGGGCCGTAAGACTGGAATTGCATTGTATTGTAAAAAAAGAAGCATAGCTCCAGACTCGT
cntg-49-180853	TTGACCAGCCTGCCTCAGGAAACCCTTGGAGAACACTGACAAAGAGTGAGGAGTTCAACGGACTTGAATCCAGACTTCCGAGATTCACTGGACCATTTGC[A/G]GATGATTCAGAGCCGTATCGAGAGGACGCGACGGAATGGAAAACGGCTCTTCTTACGTCTGCTATCAGAGACGGGCAATTGTCGTCAGCGCGCATCCTCG
cntg-49-4717	TTGAGCCAAATTTGTTAATTTTCCAAAATTCACGTTCTCGGCTCGGCCTGTAATGTTCGAATCTGTAATCTAATGACTGTGACGCAGTTGTCCTCGATAA[A/G]CACCTAAAGTAATTTCTTTGGTGACTGATCAGCGACCGCGTCCACTATGCCAATGTTACATCATCGCGGCTGGGGGCTTAGACCTGCTTCCAGAATCCAG
cntg-49-59736	GCTCGACGTTAGTTGAAATAGCAATGAAGAAAGTGATATACCATTACCCTTCATTCGGATCATTGATCGTCTTCAGACTAATATATTCCTCGTACTCAAA[T/C]AATCCTAGAGCAGCAGCCTCAGTAATCGCGCGAGTGAGATCGAATCGTTCCCCATACCATTGAATTCGGGGTGATTTCTGTGAAAAGCCAACTTGGACTC
cntg-50-37973	TTTTTGATCCTGAACTCAGGCTCGTGGTGTACACACCGGTATTCTCGGTATATTTCCCGGAATAAATCCTGGTCATTGGTAACGGAATCAACGTTAACAT[A/G]GATAAGAACCGTCGGGTTTTTCGTGTTAACACACATAAGAAGGAACTGTGGTTCCGGATTTGGAAATATGTTATCTCCGGCTTGGGTATCTCCAGCTATA
cntg-5-100671	CACCTCAGTCGTAACCTCAATAGCACCAGGGCCTCTTTTCTCCCCCATGACCGACCTCAGCCCAGGCCCAACACCCACTTCTGTATCGATAGTATGCAGA[T/C]CAAATTCGGGGTCGTGCTGGGAATACATGCCTCTGTTTGTCGACCTAAGGCGCATTGAGCGTCCCGCTGTTGTGCGGGTTGGATTCATACTGTATTTGTT
cntg-51-1003014	GCCAGTGCAATCTACTAGGGCAACTGGCTTGTGAGGGTCTGCAACAAAGGTGCCCATGATGGGGCCTCTCCTTCGTCGGGGAGTAGGCTCAGTCTTTTCT[T/C]CAACCCCAGCAACCAAGGAAGCAGAGGAGTCGCGGCGGAGGATAGATCGCGGGTGAGTGATGGTAGCTGGAGGGGGAAGGTCTTCATCTGTAGTCTCGCC
cntg-51-1027350	ACGACAACACCAACAGCTCCATTGTCAGGAGGAGCACCGACCTTCGAAGTTTTCTGCTGCGATTCATCGCCGTTTGTGGTATTCGGATGAGTGATCTGCA[A/G]AACCTTGGTACCACCGTGAACGAACGCATTTTTATCCAGTCCGTCGGGCTCAATCAGATCATCGCCAGGCCTAAGCTGAACCGATTCTTTAAGAAGTGGT
cntg-51-1036073	GACATGAAGGGCCTGAGGAGATTGTCAAGCAAACTTCTGCATATGACTCGATAATACAAGGCTGCTTGACGATGCTGGAGGATCGCCCAGAGTGGTCAGC[A/G]GTTATGAAGAGATGGACGAGTACGGAAAAGCTCGGACTGGCTTGGAAACGATATGATCGACTAGAATGGATATATGGAGTTAATGAGAAAGACATGTATG
cntg-51-1104654	ATACGAGTACCGCCGCAAAGCTCTTCTTCTACTTCCAATTCCTTCTTCGTGGGACAGTACTCGCGGGCGTACTTCTTATACATGCTGCGCGGTTTCGTCG[A/C]GCGTTCTTCAGCCATGACGGCCCCATTATACCTTGGACCGCAGTGTGGTCTAGTCCGCTGGGATCCTTCGTTTGTCGTGTTGCTGATACCTACAACTTTA
cntg-51-119482	AGAATCAACCCCATGCCGCAATTCTGCTTTGAATTGCCGGGAATCAGGCGCTGGCCCTCATTTCCATGACGAACGTTGATAGAGTCGGCTTTTGATGGCC[T/C]GAGCTCAAATAGGAAGCTCAGTTGCCGATTGGTGGAAATTCCCCGTCCGGCACCCTTTTTGGGTCCAAGGTGGAGACACGTGGGATGAGCCCGCGCTAAT
cntg-51-128160	CGTTTCCTGTTCCTGAACCCGTCTTCCTCTTCTCCTCTTTTCCCGTCCTTTCTTCGTCCTCTTTCCTCTTCTCTTCAAGGTTTTCCGCCCGTCTTTCTCT[T/C]GTTTGGCTCTGCTATTGTCATCTTAAAGGCATATCTTCTGTTGACGGAATCCGCCACCAGAGACAAGAAGCGAGTGGCCACTCTTGGGCCAGAACTAGAA
cntg-51-158900	TTAACGATCACAGATGCAGCCTCTCGCGTGAGGCAGCACCAAAGCACGGAAGAAGAGCCGCGAGGGACCGAAATCGAGCAAAAGGAGGAATTGAACACGA[A/G]GAGGAAGATGCTAGGACAGAAAGGGTGACAAGAATGAACGGGGAGGAATGGATATTAAGGTGGAAGGGAGGAGTAGGAGAAAGAGGTGAGGAAGAAGAAA
cntg-51-198609	TCCAAGACCAATTGAGAATTGGGGCCACTCACTCCTTGATCAAGTCCTCCAATTCTCTCAAGAACCCTTTGTAATTGGTTAATCGACGGGATAGAGTCTC[A/G]CCCGACTCGTCCATGAAAAACTGGGACATGCCTGCCCAAGCTCGCTTATATGCACTTCGACTAGTCAAGCCTCTACGGCCGTCTAAGTCGCCGAAGAATT
cntg-51-220817	GATGTGGGCCGCAACAGCCTCGGTATCTTTGCCTCCCATGACGCTATGTCTGTGACTTCGTCTTTTTGGTTCAAGTCCATAAGGTACGAACAATCAAAGG[A/T]CGGTTGTGTCCAGGGCGGCTGCAGACTGATGGGGGGAGCATATTAAAGAGCTTTAGGATGCCCCACAAAGCCATGCCGAGGGCTCACGCTCCGCGTGAGA
cntg-51-300709	GGATGAGGGGCTAATTCGCTATACAGTCACTGGGACCCAGGGGAATGGACAAGATGGTAGGTTTTATGTTTGCTATGAATGAGCAGGCGCTAAAGCATTT[T/G]CAGATCCAAACTCCCAAAGGAAACACCATTATCGTACGAATGCCTCCTCCATCTCCCCCCGAAGTGCGACACTAACCGCCCCCGCAGACTAACGACGGAA
cntg-51-372274	GGTTGGTATCACGCCAATCTACCTAAACCTAACCTATCACTTACTACCCTTGGTCAGTTTCTAGGCGTGGCAGGCCCGCTCGGTCAGAGTATTGAGGACC[T/C]GACCTCTTCACGACGAGTACCTTGGGTCAAATATACAATATACGTCCTTACTGGTCTTAGATTGACCGTAGCAGCAATGGAAATCAATATTCAAGTCAAT
cntg-51-401299	GCTCTGAAGATCGCGAGGACTCGGAGTTGCTTCCGGCAAATCGTCCTCGTTCCCCGTCCAGAAGCTCTTATGACTCGGATGACTCTGGATTATCCGTCGA[T/C]TCCATTCTCGAAGAACAAAAGTATAATGCCGCGACGAACGAGACATTGGGGCTTCCCCAAGAAATGAGATATCACGATGAGGAGGGCGGAGAAGCTGGGT
cntg-51-441663	TAGTAAAATTCAGGTGGGTTGCTCTCTTCAGTCTTGTCTTGCTCAAGGGTATTTGGTGATATTTGGTGATACTTGGTTGAACATTGAATGCTGATCGATT[T/C]CTCTTGTCCAGTTCGTCAATGAGGATCCTTTGTCGATCGATAACCTTGTTACCCCGCAGGTGTCTTCTCCAGAGTCGAATGTGGAGACTGCAAGTACGCC
cntg-51-460598	GGTGCAAATCCATCAGCCGAGGATAACTGCAACGATCCCAAATCCTTATGACCACCATTCACGCCAGTGATCGAAGAGCGAGACTGTATTTATAGGGCAA[T/C]TGTATCGAAGGCCTGATCATGGAAGAGACAAGGTCTCCTTCTTTTTGCCCACCAAAAGCGATTATTATTGCAAGTATGAAGCATACGGCAGAAACAATGG
cntg-51-501092	TCCGAGTAACGGGCCAAAGTCTCACACCGTTATCGCGTTCTCCTACCTCCTGATCATCTTCTACGCTCTAACCCTCGCCCCTGTCTGCTGGGTCTACGCC[A/G]CAGAAGTGTGGTCCCTAGAAACCCGTGCTACAGGCATGGGTATTGCTGCGATTGGTAATTGGCTCTTCAACTTCGCTCTAGGTCTCTACATTCCGCTAGG
cntg-5-150991	GTTCTATGCGCATTTCTTTTGTATCTAGATACCACATTCTTACGGGGTGAAAGCCACCAGCGAAGGCTCGGTACAGAATATATTTCGAGTCATAATCTAT[T/G]TCTATTCATAACGCTAAATGATCTATGGCCCCCCATTCATCTACTCTAACAAGAACTTCAGAAAAGCCACCCCAATAGCAATTCCATCATGCGGCTTTCC
cntg-51-52779	TCTTCGCCCGCGGCACCACTGAGATCGGTAACATGGGTACCGTCGTTGGGCCCAAGGTCGGCGAGGCTCTCAAATCTCTGACAGGCAATAAGGCCGCTAT[T/C]CAGGGCGTCGACTACCCTGCCGATGCTGCTGTATGTCTAACCCCCCTTCCAAGTTTAGCGTACCGAACTGACGGATTCAGGGAAATGCCGCACTTGGAGG
cntg-51-552719	TGAGCGTTCTATCAAGAAGGCACTTAGAAACATGCCTAAGCTGAGTGAAACCGACCCGTAGATGTAGAATGGCAAAGCATAGTTTGTGGCGGAATCATCG[T/C]CGTTTCCAAAAATACCAGACGACCAAAAAACTGTTAGTGCCGCATATGCCAAAGTTCCTAGACCCTGATCAGTAGGAAGTAGCATAAGCATCCAGACCAA
cntg-51-5718	TCTCCATTCATCACAAATACCCGGAGTCTATAATCAGACCCATGACAGCGTCCATTTACCCAGTCTCATTTCGAGCAGTTTTCCTAGAGTCCGAGGTACC[C/G]TTTGACTTCTCACTCAGAATATCAGACACCATCGAAGATACAGTCTTCGAAGCCTTTGCCGTGCGTGTTCCAGTCCTTGCTTACAGCAATTTTGAGTCTC
cntg-51-611678	TGTCTACACCTTATCTCTTCACTGGAAATGACTTTGGCGCGTTACACACTCGCCGCTTCGCAGATATCCCAGTTTTAATCAACCAGACAGCGCATGACGA[T/C]AAGGACGAAGAGGAGGAATCGCCCTTACCAGCAACCCTCGTCTCATCTGATGACAAAGCCCTCCACCACACCGCAGGCGTAACATCTATCCTGCCGCTCC
cntg-51-659547	GGCTTGGTTTATACACCGGATTTTAATGTCTGTCGCTATGCGTTGGGCAACAGCGAAAGAATCCAAGGTTATATTACCTGTGTTGGGACTGGGGAACAGG[T/C]TTGAATCGATGATTTTGAGGGCCTGGGTGGTGCTGATATTCAAAAATTCTTGGATACCCTCGAGCTCAGACTCGATGTTATTGGAGAAAGGGATGAATGA
cntg-51-684909	TCTTCCATCTGCAGCGGTTGTTTAGGACATGGTATGTATGCTACGTCCCGGCGAGATGATCTACATGAGTAGCGGGTCAACATGACGTCTGATATCAAGT[T/C]AGAGTAGTGCCAATATTCCTTTCGGCTATGGATGCATCAGTGAACTGCCGAACACGAGCTTTGACCCCTTAATGCAGAGTGGACTGGTTTCAGGTTGGAA
cntg-51-734719	TCTCGCGTTGTATTGTCTCGTCTGTATGTTTTCTGCGCATCTTTTCTTTGAAGTCCTGGAATTGTTGGCGATAGGCTTCCAGATCACGTTCGGCTTGTTG[A/G]AGGCTCTTTTTATACCGTGATATGTCGCGTTGCATCGTCAATTTCGAGATTTTGAGTTCGGTATTCTCGTGAAGCGCCGCTTGATTATAAGCCGGCCCAG
cntg-51-786953	AGCAAGGTTGTTGCCACTGTGGTCTGAGTTTCTGCATACAGTCTATCATTTTCAAACTCCTCACTGAGCAGTTCTATTGTGCTCCTCTCGCTCACCCAAC[A/G]ATGACATATAGTTTGCTAAAGAAATATTGTTTTGATTGAAATAGGCCGCGGCTTGGCTGATTGCTAGAGGGAGAAAAGCAAGCTGCTCGAGGAGTGCGCT
cntg-51-844548	AGTAAATCCACGACGGCGAAAGCAGGACCCCAAGCTGGACTGTTTGATGTCCAGGCTTCAAAATTCTGGTAATAATACGCGACGCCCAGAAAATCCCTGA[A/G]ATAATTACGCCTGATAACGATAATCATTAGGCTTACTGGAACCGGACGGACAGACGAGCAGCGAAGCCTTGTCATTCTAACTGAAACAAGCACTGGGGAG
cntg-51-887720	CGATACCAACCTTATATCCATCTCCGAGCATCAGGCCCGTATCATCAAGCGCTGGGAAATGCTGAAGCAGGTGGAGAAGGATATGACAGAGAAAGGCAAA[A/G]TCCTTTCTCCAGGGGAGAAGAAGCAGCTGGCCCAGTATGAGTGGCGGTATAAGATGTTGGAGGAGCTCGCCACGAAAAGCAGCAAATGAGGCAGGGGGCG
cntg-51-944768	GAGGAAGATGCATCAATACCGGTGACATGGTGATAAACGCCAGTCTAGACATCAGAAAACCCGTTAGCTACTTCCAATCATCCCTGGACTCAAATGATGA[A/G]ATAAATAGAAGAGAGAGATACCTGACGTGTTGAACCAGTCTTTGGCTGCTTGATCAAGTACACCAAGTCTGGAGGGCCCAATTCCCTTAGGTTCTGTAGT
cntg-5-210173	CCCCTGTGCACCGCCTCTCGAGCGCCACACAGTTCTTGCAACTGGTCGTAAGTATCATCAGGACTGGTCTGCTTGGGATTTAGCACTGAAGTTCAAAGCA[C/G]ACCCGAATCCCACTGGTAATTCGAACCGTCCGATAAGGCGATTCGGAAGTGCCTTGGCAAGATATTCTGAGGATTTGGTAGACGTTGGAAGTGCGTATAT
cntg-52-2303	GATACTTTTTATCTGGTCGGCAGTGGGCTGTTCTTTATTGCAGCGTCCCCCGAGTTGGCGGCCATGAATTGGCGTTACACATGTTCATGTATACTTTGTT[A/G]TTGGAGTACGGAATGGGTTGATTCTTTCTGTTTCTTCGTCATGTCTTGCGCATTGTTTCTCAGCCATGTTTTCAGTTCTTTATCGTTGTATTGTTTGACA
cntg-52-68642	AAGCATGAGTGCATGTTATATAGTCATGGAAGCGGGAAAAAACAGGACAAGGTATCATCTAGGACACTAAGCAAACCATACAGTGCCCTTCCCAGGTAGA[T/C]CAATTGAATCCCAAATTCCAAGCCTTCAAATTTCTACTCCATAATCCAATTATTAACTCGCAAGCCAAAGTAGCATAGTAAGTAGGTGCGTAGGTAAGCC
cntg-5-275592	TACTAATGGCCGTCAGAACGACGTGAGACTAACTGTATGATGCAATATGAACTGTATGTTCTCGTCTTAGACTCGTGGAAACGCGCGGATGCTTAACCCG[A/G]CCTTTGCATCACGATATCGCCGAGAGAAGAGCTCATAGGTGGACAGAGCAGCCCTCGTAGTGCTGCCCATGGGTTACCGGATATGCGGATCTCTCACCCG
cntg-5-325067	GGTTCAATCGCCGGCGGAGGTGGTCAACAGTAGATGATGGGAAGTGGACGAATTCAACTCCTGTTTCTGTTCTTCCGACACCCGGAAGACTAGTCCTAGT[T/C]AGGAAGCTATCTAGGTTGGCGAGAAGGACCACTGACGCAGTCCCGTGACCGTCACCCGGATTACCGGCCAAGGCTCATGTCTTTATAACCTGAGAATTTA
cntg-53-38593	ATAGGCTATACCGTGTTACTATACGCAACTAGATAAAGGCAAGTAGAGATATGCATGTATATTATGTCCACTGAGAGTAACTCTCTGAAGACAATAACGA[A/T]GACGAACAGGATTCCAATTATCAGGTATCTTAGCGGATTGAACTTAGCATACATGATTATACTGGCCCCAAAATCGGCACCATCCTCGCCGTCTTAAAAC
cntg-5-364100	TCTCAATGCACCGCGCATACGTTCCTCTATAATGTGTACTCAATCAATAGCAATCCAATTTGCCCACAGCTGCCAGAGCCCTTGGAATTATCTAGATACA[T/C]AACAGACCATGCCTCCTGAACACCCGCCCCGACCAAAGCAACATATATAATAACCCGTAGAACAATGACTTATTTACTAAACATGCTTCACTTCGGTTTC
cntg-5-405461	AAAGGATGTTGAAAGTATGCTGAAAGTGTCCTGAAAGGTTCCATGCTGGCACTCCGCCTACCTCGTATGCTCTAGGCTCGATCCGATCGCGTTTGTCTGA[A/T]AGGCTGATCTGGCCTCTACTGAGCCCCTTGATCAGCTCAGGATATCTATTTATTTTTTTCCCGCCTCAAATTCTTTCCAGAAACTATCGACGGCTACCAT
cntg-54-104972	GCCCTTCTGGCAAATGCTTTATGGTTTGAGCTGTTGGCTTATAGTTTCGCTTGGATGGGACGCTCCATCGAAAGCAGAGGCAGAGGTTGTGTGTACAGGG[T/C]GAGGTTGGGTGCAAATCTGTGAATTTTCCATTACTTGTTTATCATTTGTGTCAAGGCATCGCGCGCTGAAATTTGTCGTAGACCGCATATAGATTGCTAT
cntg-54-181838	TTGTTGTCGCCTGCATTAACAGCCCGGAGAGTGTGACGGTATCCGGGGATATTGCAGCCATCAAAGAGCTAGAATCACTACTAGTGGGCGATGGCATCTT[T/C]GCTCGTCAGCTAAAGGTGGAGGCTGCATATCATTCGCATCATATGCAGCCCTTTGCGGACGAATATTCGGCGGCACTGCAACAGATCCTCCGCGACGGCA
cntg-5-420804	TCTACGTCGGGTAGGCGCATAGTAAGGCGAGTAATGTCCTTTGACATTCCTCATGGGGTGAAGCTTAAATATTCTAACCCCAGTTGAACGGGCGACAATC[T/C]ATGGAATACCTACCCGTACATGAGTATTCTCCTGTTGCTGCATCTCATTATATGACTGTGGTCTCTCGGTCATACAGATGCTGAACGGATGATTGATGGA
cntg-54-3906	TGGGTGTTGGTGGCTCACCATCTCCCCAGGGCGAACTTGTCCTGTCAAGCCATTGAGAATTGTCTAGCCATGTCAGTCACTACATATTTACAATGTCGCA[A/G]GAATCGATTCGGTTAACGTACCCTCTTTGGCTTCACTCTCTTCCGCAAGTAGTCCAACAGCTGCCTCGGATCGACGACCGACAACAAGGTCTGACCGAGC
cntg-54-72299	CGCCGTAGTCCTGGCTGACAACACCATCTCTGGCGCCGAGGGGTATGCCGACCTTCTTGCCTACCTCAGAGATCCAAATAGCGGATTCCGCAACATGACG[T/C]TGCCTTTTACAAATGGGTTTGAGATGTGCGTGTACCTGCCGGAGCGGAAGTGAGTCAATGGAATGCTTGAGTATGGGTTACGTCACGGTGTCCATGTACT
cntg-55-130431	GGCTGGGCTCGATCACCATCCAAGCAGAGGCAGATTTCTGTCTCTGCCATGCGCTCGGCAACTCGCAGTTGAATTTTGCGCATTGAGAATTTGCCATGCG[T/C]TATCATGGACTGTATGACGTCCTCGCTTATCACCAATAGTTTCCCCTCTCTTTCTCTTCGTCGTTCGCGGACAACGAAATAGGGCTGATGGCCCCCGCTG
cntg-55-15886	ACTTCTTGTTTCAGTTACCCTCAAACCAGCAAAGGCCTTTTTTATTGTCTCTGGATGCCATGAGAATTCGGAACTTTCCTAATGCGGTCAGCCCGAGAGG[A/G]CTCGGTGGGAGCAGTCGGCGATGACTCCGCTGCCATCGGCGCCTTGAGCCCCTTGTCGCGCGGCCAGTGTCTGGGTATGTATGGAAGAGGCATTGCAGCG
cntg-55-175295	CACGACGAACTTACTACCTTAGGTACCCTAACTTCATAGGTATCAGGTAGGTACATTCATGGATATAGATTCCCATCTCGTCGTAAAGTCCTATCTGTTT[T/C]GGATGCAAACGCCACCTCACAACGAGATGAGTATTACTTCACAGACTAGATAATATTAATGTATACTGTAGGAAATAAAGCACAGTATAGATAGGCATAA
cntg-55-206134	CTACGCATGCCGTTAACCCCCAGATGTTCCGTTTAGGCCGGCGAGCCTTCACCAACCCTGATCCAACCCGGCCGGTAAAACATCTCTTAAGCAGCGACTT[T/C]GGTCTGTTCACGGGACTATATCAGCAATTTGCAATGAGTTAAACCAGGGTATAACCCAATCTCGCGGACTCGGAGTTCAAACAGACCTAAGGTGTTGCTC
cntg-55-265971	GCTCGCGAGGACCTGATGACGTATAGCAAGAAGGTCGTTACTGAGATCACAAATGGCAGCTCATCAAAGTTCTGGTGTGGGAGCGGTGCCGGCATGTTAC[A/G]GTTCAGTACTTCTTTTCTCCCGGGGTCTTTCCTGGTGAGCTCGCCCGGCGGCTTTCTGACTGTCTATTCTATTCCTGGGTTGTTGGCTGACTGTTCTAGG
cntg-55-326393	TTTCGAGACCTGATGGGCTTGTTCTTCTTCCTTTTCCAGAGACACCGAGATCTCATATAAAGTTTGGTCTCCGTATCCATTCGGCCACCAAAGCGACGGT[T/C]CTTGAACATCGAACGTCGTCTTAGCGACATTGCCGTCCAGAGTAGCTACCTCTTTGCCGATCTGCTGCCCTTGAAGGCTCAACGTAAAAGTAGCTTTGTA
cntg-55-351559	GTGCGTACTTGAGGAGCTGTGAGCGAAAATTAGACGACGATGAGGATGGATGGCGGCTAGACAGGGGTGTTCTCAGGAGGTTACTAGAAGGGGAGGACGG[A/C]AAGTTTGAGAGTGTGATTTGGGAGCATTTGGATCAGGAGGTGGAGTTGTTGAGGCCGGAGAGTTTGAGGAGGATGTGGGGGGTTGAGGATGTTAGGAGGT
cntg-55-398219	AGGAGTATGCCTGCCGTTTCATATAAATATGTCCTGCAGATCCCCGGACTGCAGATCCCCACACTTTTCAGTCTCACTGGCAGCTGGGTTCTCCACACTG[C/G]CCCGGCTTTTTACCGGAACGATGGGGCATCGGGGAGTCAGCGTATCAAGAGCAAGAGACGGCATAGATGAAGAGATCGACACCCGTGCGAGGTGGTATGC
cntg-55-439493	CCACAACCCCCATGGCAAATCCTGTTTCATCAAAATTGTAGATATCATCAACTACAATGCCATATTGCATTCGGGCCTCCTGTAACTGGTCAAAATAGGC[T/C]TTGATAACTTTTGGATTCTCACATTCTGCCCGCTTGTAGCTGACTTTTCGCGCAAAGCAGGATTACAAGTCCTTATGGCGTTTAACAAAGTTGCCAACCC
cntg-5-54490	CTTGAGGCATTATTACCATTGCCTTGAATCCACTTGTACCGTATCATTATCCTCCAATTAGAACCGCTGGAGTCTTCAAGCACCTACTGTACGCGGTAAT[A/G]ATCGGCAAAGTGCCTTACACTCCGCTTCTGTATTAGTGCCTTGTCGCCTGAATGGGCAAGCTCTGCCTTGTTGATTCGTGTTGGGACTCGCCCTCACTCA
cntg-55-487697	TGGGTGCGATTATTCCGCCCTCTAGTGAGAAGGCTGATTCAGCGTCTTTCACTCTTGCTTTCTCCGCGCCTCGCGTGGGCGAGGAAAGGCGAAGGATTTC[T/C]TCCGCGTTGGATATAAGCGACTCGAAATCCGCGGTGAAATTATCGTGTCCGTTTTCGTCTCGGTCCAACGCGACACAGACCCATAGCAAGGCAGCCTGGT
cntg-55-50306	GGTCGATGAATCATTGATGCTTTTGCTATTAAGGTGCGCTTGTTCTCGCAAGGCCGAATTCTTCCAACCCTGACCCTTTGGAAACCTCAAAATTATTTCA[A/G]TGCCATCGTCAGATAGACTGTGAATTACTCGGTTGTGGCTGTCGCTGGTTAGGCTGAACAATGAATGATAACGGTCCTCCTTGCCACTACTACTGCTCTA
cntg-5-5587	CTCTGCCCATTCGAACAGGGCAGCTTGACAGCCCGTAATGTCTGGATGGCTATCAGTATGCACATTCAAACACTGTTCAGGGGTCCTACCTTCAAATGTT[A/G]GCTGCAGCGTCATTGTGCCGTCCCTGTTTCTCTACAAGATGGGACAAACGGAGAAAAGGTAGACTCAAAAGCAATATTTTAAGTCGATCCCAACTCACAA
cntg-55-79851	GTGAACGCTATAGCCTGTCGCTTATCAGACCCCAAAACCCAATCGTATATTTATCGGCGCGACAATAGGGGGACCGGCTAGGTAAACCCACCACGAGCCC[A/G]GCGAAAACATAGTCGTCCGCCTGTACGATTCGTTTGCGATGCAGCGAAAACACCCTCGCCAAGACACTTGCCAGAGTCAGCACAATATAAAATGAAGCGA
cntg-56-42292	AGATCTTGTTTGGGGCGTCTCCCATGGTGGCCTTTGCGTTGAATGAGATGTACAGGTTGATCGGTGCCGTCAAGCTCGAGATGACTACGGTCAGAGTAAA[T/G]GAACACAGGGAGAAGATCCTGCTAGCAAACTGGAATGAGAATGTTGCTGAAAGGATTGTCGTATGATGAAAAGCTGAATTCCAGGGATGTGTCTCTGCCT
cntg-56-582	AAATTACAAGGCCTGAGTTCAGTTGAACATGGTACGTGAGAGACTATGTAGATGTGTGCTGGCCTCGATGCTTGTATGTGGTGAGCATTTGCAGTGACGT[A/G]CATTCTTCGCTGGATTTGATTGCATAAACTAGCCAACGTGGTTCAGGGATGCAGATCCAGAATAAGACAGATGCAAGAGTTCCAGCCTCGAGATACAATG
cntg-57-24778	CTTGGGGGGCGAGGGGTACGATGGTTATCGGAGGGGCAACGGGGCGGTGAAGAAGACCGGTTCAACGAAACGGTTGAAAGACTTGGGAGAAGCTGACAGT[A/G]ATTCACCACGAGCAGGGATGATGTTATGCTTGCGATAGCCAGAAAGCTAAATCCACTTTCTTCGGGGGCTTCGAACAAAGTAGGAATCGACCAAGAGGGT
cntg-58-5643	CGCTGTTGATGTATATCATTCGCGCTTTCTCTCCGCTGGAGAAAACTAGGCCGGTAATTGTCAAACGGAGCAAACGAGCCATACAAATGGAATGACGGGC[A/G]GCTCGTTTTTGGTGTATTCGGCTCCGTTTGCGGGGCGGAATCATTTTCTTGTCCTCGGCGGAATCGTCGTTTTTTCCGGGGCTCACGAGGACGCTGTTCA
cntg-58-71740	CGATACATCAATCTAAAGCGTGTAAGTGACTTGAATTGCGACACACGGCAAGTCCATATAAACCAAAATATACCTTGTCAGTTTCAATTGTCGCAATCTC[T/C]TCATCCCGCTCGACATAGTCTCCGACCTCTATCATGAGAGTTCAGCGAGGTTCGGCCACAGATTAGAATAACCTACGTTTTGAGAATTGCTTCAATGTAC
cntg-59-103633	GAAGACGGGACAACTTGAGTAGCAGGAGGAAACAGAAGGCGCACTTGGCCCAGACAAAATCCATTGCGTATTTGAGCTTGGCGAGGTAGGAGTCAGGCTC[A/G]ATCGTGATGAGGCTGAGGTGTTTGCGGGCACTGGCTTTTGCCATTAATAGGATCTTTCGCTCGACGGGAGACATGGCCCTGAGCAATCAGTACTGTGCAG
cntg-59-156180	GAAAGTCCATGTCGTCATGTCCACGAATCCCCCCGATTTGCTACCACAGAGCATGAAGGGCAAAGGCGCGCAGCATGTCTGTAGTTTAGACATCAGTACG[A/G]ATGACGTGGACCGGAAAATGAAGAATAGAAGGTGGTATAACATGCGTCCGCGGTATTGGCGCGCTTTATTTGAGGTTCGAGTGGTCGTTGGCGCGGCGGA
cntg-59-166212	AAATCAGCCTCGCCCTTGTATGGCCTAGGCGGAAGTCGCACGCTGAGTATATAATACTACCGAAATAACCTAACCTTGACTGAAGCCTCCTCAGTTTTAT[T/C]GTTGACGTCGCAATCATTGCTGGCGCTTCTGTGCTCAGTCAGAAAGATATAGTGTGTTAGGCACTTGACGTCATGACCACGTATGATTATCACCAAAATA
cntg-59-18673	AGGAATTGCATCGCCGTGATGGGCGCAGGTGGTCCCGATGGCTTTGCCCGACCTATATACGACTTGATAAAAATGAAGATAAGTGATATCGATAGGGCAG[A/G]CCTCAAGAATCATCGCTTCTTCGTCTACCATGACTCCAACTATTGGCACCCTGCATTCAAGAGGCTGACAAGCGAGAATCCACTGCCGTCGGAATTTGTC
cntg-59-59187	CCCGGCTGGAGATCTGATCGACCAAGAGGAATAAAGGACTCCTTGAGTTCATACCAACCTGCAAAAAGCGCATCTCTTCCTAGAGCCACTAATCTAGTGC[T/C]GTGAGGTAAAAGAAGATATCACGCTCAATACCAGAGTACGCATGACACCAGTCCTTCGGTCCTATTTACCGAGCCTCATTCCAGATAGTCACTTGCGCTC
cntg-60-3003	CCATCGAGGAGCCGCAGCTCCTCGCATAACCCTCTCCAGGACCATGTTCTGCCGTCTGTGGAGCTCACCTCATCTTATAGCCCCTCCTCCACGGGTCCAG[T/G]AACACCTACTTCCTCTGTAACTGACTTAGGTGACCACGAAGATAATCAACGCGCCCTCACACCTACAACGCAATCTTTGTTCCAGAATTTACGCCTAAGC
cntg-60-47457	AGCAGGTCAGCCTGTCGGGAAGTCAAGACATTGTGCTTCACGACTAGGTCATTCAATTCCTGGAGCAGAATCCCAAGGATTCGCTTGTCGTGAATTAATA[A/G]CATGGACCGGATGTCATTGCAGCTCAGGAACGCCAGCTGCCGCTGCATTTCCGGAGGAAGTGCGGCGAGCTCGTCAAGAAACAGCCGGAGCGCTACTTGG
cntg-61-104358	TACGCCCATAGTTTGAGCTCTACTCGCCTTTCAAATTACACATCTACCCCTTCGGCAAGATGGGTGATCTGTTTGTTTATATGTGTTTTGGCTTTATGGC[A/T]ACAGAGTACTTCATCATACGTCATATATCTGTTCGATACCTTTATTATCTAGTTGCTCGAGCGGCCGGCATGCGGCTCTTTGACTATACCGTTTCTCACT
cntg-61-154919	GCTGCGCAGCCCAAGACCAATCAACACAGCAAGAGACACCCCGTTCGACCGTACGACGAGGGCCCCGAGGCAGGGGCAAAATCGCGGCACAAGTAACAAA[A/G]CTTGAAGCGGTTGACGACACGATTGATCCGCTAGGTCCTCTCGGTGATAAGCCTGCTGAAAACAGCCCGACAGGCCTTGAACAAGCCCCCGTACCACCCC
cntg-61-202888	TAAGTCCATCTACCCGCTGGTCGTTCGAGGGAGTTCATGATCTGGCGGATTGGGCCTTGAAGGGCCGAATGCGGTCCCATCTCCAAAAGGACGAGACTGT[T/C]CGAGCTCGATGCGAAATATTTCTCCGTCAGCTCCTCCAGCGCCGGACCGAAACGCACCTGGGAAACAAGATTGTCTACCCAGTAGGATGCACCGAGCGCG
cntg-61-25860	ACATATAAGTATTGTAGCCCCATCAGCAAATGGTACTTGATAAGTTCTCAACCATGGATTCCCAGGATAAATCGTGGGATCACGGCTTGTTCCATTGCTT[T/C]ACTCCATTCAGTGTTTGTAGGTCTAGCATGCCGGACTCAGGCAAGATATACTTATTACTCTTTAGGCCTCAGCGCAACATTTACCCCATGCTGCCTCTTT
cntg-61-263600	ATAGACGATTTGCCAATTTTTCCTCATTTGGCCGATTGCGGAGCCACGGAGGGGCAGAAGTTCGTGATCGGTGATTCATCTCTAGTTCTCTACTTGATTG[T/C]TCCTCCCCGTCTCTCATTTAACATAGACCTCCGCTATTGAGGATGTGGAACTCACGCAAAGTCGGCGTCCTTGGCGGCGGCCAGCTCGGCCGCATGTTCG
cntg-61-319951	GACGTCAAAAATTGCCACAATACAACTCGGTTGATGATGCCGTAAAACTTCTCAAGGAGTCAAAGAATATTATTGTCCTGACGGGTGCAGGTGTAAGTGC[C/G]GCGCTTAACTTCTGAAGTATCCTATGTACTGATGGCAGCAGATTTCAACGAGTCTTGGAATTCCGGACTTTAGATCCAAGGACACTGGCCTTTACTCAAA
cntg-61-370467	CAATAATCATGAAACCGGCGAAAGCCTGCTGTCGTGAAGATTACAGATGACAGGACATCTGCGCGTCCACTTCGGAATGCAGATGCTTCGAGACATCAAA[A/G]ATTTGTTGTAGGCTGCTTTGCATGTTGCGGCTTATCATTGTGGGCGCAGCTGCAAACTGTATTACTGTATTATTGAGTCGGTTACCTGCTCAGTACCGCA
cntg-6-141595	TCTTCATGCGTCCAACCAGCTTCTCCGCCTTATCCTGCACGATATCCTCCAATTCAAGGACCTTCTTCCGCGAGAAGAACGGGTTCAAGGCGGCTCTTTT[C/G]ACGCGGTGGACGTCTGGACTTGGAGCCGTGAACACGGATCTGTCCGCGCCAAATGCACCGTAAAATGCAGCATCCTTGGGATATCGTGACCCAACAAAGT
cntg-61-422204	TATTTCCTTGCAGTAATCCCTCTGTACTTGATTAATTAAGTGCCAACATGGAACCCCAAACACAGAAGCCTTCACGCGGACCCCAGAGCCAATTTCAAAC[T/C]GGTGAGTATCAGCGAGGATATACCTCAGTTGAAACACCCTAACGTTATCATTATTGGACCAGGCCATGAAGTCCCCGTCCAGCAGATGAAGAAGCCGGGT
cntg-61-477323	TCGATCAACAACTGTATCCAATGCGCAGCGTAATAGCCGGTGACGGAACCTTCGATTGTGGGTAGCCCTAGCTAGAGCATACATGTCTAACCCAGTATTA[T/C]ATGCTAAGTGGACATACTATAGCCTATCCCAGCCATGGCAACGGTGACCGAGCACCCGGCTTTGCTCTCACAGCCTCCATCTCCTTCGAACCTCCCTTTC
cntg-61-516509	CTTACAGATAAACCAAGCACGATCAACCCCAGCTTCTGACCATGACTGCTACTGCGTATATCAGAAACAAACGCGACCGGCGCCGCCAGGCACAGTACCT[A/G]ATTAGCCTGATGAGGTCATCCTCCATGGGCTTGGCATGTTGAAGTCGCTCCTGCCGATTGCTCCGAACCCGATTCTCGTCCCATTTTCAATTATTACTCT
cntg-61-566526	TTGGGAGGTCCTAGGCCCCGCATCTTAGAACTGTCTAGATAGATGCAGATGACTGCTTCACTTTGATAGGATTCTAAGGGCTCGAGTCTCGGAGAGTACG[T/C]CAGAACCCAAAAAACCAACACAGTCTGCCACTGCCGACTTGCATACGCAAAGTAAATAGGTAAACAGGTCGACTAGTCGGTTGTTTACTCTGGGAGTCTC
cntg-61-588080	AGGAGTCGTAAACAGTCGCGGTCTCACTTTAATGCGGCCGCGGCATCCGCAACCAACGATTACTACACGGAGGTCCTTCTAGATGGCGAGATTCGGGCGA[A/G]AACGGCTGTAAAGTACCGTACATCCAATCCCTTCTGGCGAGAAGAGTTTACTTTCAACGATCTTCCGCCGGTTCTGTCTCAGGTTTCCATAATGGTGAAA
cntg-61-660146	TGCTTATCTATGCGGCACCTCCTCTTAAAACGATTACTGCGAGCAAACTCTAATGAGAAAGTTAGTATGAGTTTGGGTGGCTGGAAGGTAGACGCGCGCT[T/C]GGGGCGCAAGGAAATAGCCAAAATTATCGAAGGGTTCCGGAAGGAGGGCGAAAGGCGAAGATCGTATGTTTCCAAGCTCCCTTGCTTCTTCTGCAGTCGC
cntg-61-706527	GATGATTGAGTGACTTGAGCAGGTCCCTGTGCGGTTCAGAAATTTGTCGCGAGGTGTAGAGTTCTAGGTTGATGCGAACTTACCGTTGTAACTGCTCTAG[A/G]CCAGGGTCTTCCTGCGCGCTGCACGTATTGTCAGCAATGCCGGTCAGGTGCAGTGCAGTGTTGAAGCAAAACTCACTCCTCTACCTGCCCCTGTTTCAGA
cntg-61-744169	GAAGATGAAAAAAGGGGAGACGTTAATCCTCACTCTATATCGTTGACCTGCATTAAGTAGAGAGTGAAAGTGAGAGCTGGACAGGCTCCGCTCAGTCTAT[A/T]AAAGCCTAGCCTAGTTCATGTGCATATACAGAAAAAGAAAGAGAGAAACAAGCTAAACTCCATCTATGAGCCAAAATGCGGCGCATTCAGAATCAACCCC
cntg-61-816873	CAGTACGTACTGGTGTACGTGTACACATGGAGTCGTGCCCTGGGTCGTGTACAGCTTTGTGGCAGTGAGGATCGAGCTTTCATCTAAGCGCGATTTTCCT[T/C]TCGGCTCTCAGACTAGACTAGAACCTCCCGTGGACTGTCGATTGTTGAGATGGCGGTTTGACGCTCACTTTGCGTCTGCGATTCCCTGTTTTGCCTAGCC
cntg-61-849012	AGATTGCAGTAACAATGTTTGATGCGTGAGCGTTGAATCCGCCCAAGCTACCTGCCATTGCACTGCCAATCAGATTCTTGCTAGTGTTCAATTCCACCAA[T/G]GCATCAACATCACTCTTTAGCACATTGCGCACAACATCACCGGGGATAATAGCCTCAGCCACAACTGATTTGCCGCGGCCGTCAATCCAGTTGAGAGCAG
cntg-6-199740	CAACTGTCGCCCAGCAAGTGCCTAGCCAGCCAAAGATCGATGTGACCCCAATATCAGATGGCTTTGATCAGATCAACCTCTCCGCGTCTGCAGCGAACGA[T/C]GTCGTGGACTTGGATACCGACCCCGTCTTGGGAGCACTGAAACTAGCTAGATCCATCAGAGGAGAAGCTCGGCAGGAATACGGGAAAATACATGCGGCAC
cntg-62-118578	TTGTACTGTGGCTGGAGCAGCTCCAGATCGATCCTCGTATACATCGCTCGTTCTCGGCTGGGGATCTGGTTCAAAGGCAAAACTACCACAATTGCACGAA[A/G]GAAACGGATTCCCTCCAGGGGGCAATACTCTTATAATCGTCGAGTTCCTTGATCTCCTTGACACCTAGAGGCCTTCGTCCCGGCTGCAGATCGACCGTCC
cntg-62-158778	TCGGTTGTCCAAAGCCATCAAGCCACTGGCATGAGGTGGCGAGGCTGAGAGCGCTAATATTTCACGAGGCTCTATTTCGGACTACTTCCACCCACCTGAA[A/G]AGTGAATTACTGGATTAATGCGCACCGGGCGCTGTGTGGAGCGAGGCTCGCCGGCCCCATTAAGTATGGAGTAGCCCTAGTCTGGTATTGGCCCAGCCAG
cntg-62-179542	GCTCGCCAACCTTTATGTCGCGGCCTAAACGGTACCACTTGTTCGCACTGCGCAGAATATGGACATCTGAGCGACGATAGATCGGCTCCGTCTGACCCTT[C/G]CCACCAGACTTTCCTAGGCTAACATGACCAGTAACCCGCTTGGGAAAGATAACCTCGTTGCGACGTAGATGCCGCTCCAGCGCATAAATAGGGTGGTCTT
cntg-6-258790	TCTATCGCGGCAAGGACCGTCCAGACTTCTATCCCGGTCATGGGACTGTCCTGGCCTATCTTGTTCTGTTTCAGTTTGGCGGATCGCTGTTGCAGTATAT[A/T]TTTTTGAGACGAGAGAATGCAAAGCGGAGACGAGGTGAGAGGGACCATTGGGTGGAGGGGATGGACGAGGGCGAGATTCGGGCGCTGGGTGATAAGCGGC
cntg-62-6830	GGAGGGGAAGGCTTCATTGGATAAAATCGGCCCTTCAGACGCGGACAGGGCGTCCAGAACGGGATTTGTCATATCGGCCGCCATGATTGCGCTTGTGGAC[A/C]ACGGCAAATTGACCGGCGGCGAGTGGGAAAATAAAAGTGTTTATAGAGAGTTGACTAGGGCTTGATGTACGATTGACTCAAAGCATCCCGCCCACCTCTT
cntg-62-78054	GGTTTTCTGAATAACACCGAGGCCAAAGTTCGCTGTCTTATGACGCAGAGCAAGCTCCAGCTGGTGGAGAAATCCTTGGACCTTTTCATCGTTGAAGCCC[T/C]TCTGAAGAGTTTCCTGAAGGACTCGCTGAATCTCTTCTTTGACCCGAGGAGCTTGCTCCTCGCTCACACCTGTAACTCCAATCGAAAAAATAGGGATTTT
cntg-63-15991	GATAGCATACTTCGGTAGAAGACTCGGGGCCTGTCAATTCCACGTCAAACGTGCAACCTTTACCAGTGGCCTGGCATGCGCCCCAGTTAGACTATACATT[T/C]ATTAGCTGGGCGTTACACGACCTGGAGCAGAATGGGAAGTCAGGGTCAACAAACTTGTCGGTATCCACCAAAATGGTCAGAAGTAAAGCGCCCATTGGTT
cntg-6-34847	GGAAAGTCATCACATGACTCTGCTCTGTACTTGGTGGCTAAGGCTTCATGCAGTCTTAGGAGCACAGTACATGCGTATGATTAATGTTTTTAGTATGTGT[A/T]TGGGCAAATTTGAAAACCTCTTTTCCCATCTGAGTGTGATTTAGTAATCCTTGTATTGCAAATGTTCGTGTCAAAGCTACAGCAGAGTACTACCAGTGTT
cntg-64-126047	AGCAGCTTGCGCTCACATAGCACCATCGAGCAAGTTAGGCCGCATAATCCCACGGCCGAGGCTGCGAATGCGCTTTCTCAACCGTATACTAACAGCATTT[T/C]CTAATGCAAAGACCTTGGGGCGTCTCGGGGTCAGCTTGGGTCAAGCATGTGCCTTCCAATCTCCTCATAGCCAGCAACTAGCCCCACAAATTCTGTGAAG
cntg-64-171187	GGTCATGATGCCTTCAAAAGCATATTGAACCGGGTTGATCCAGATTAGCCATTTCAACCAGGGATGCATCTTCCATCTTTATAGTTAGGTCAGTAATCAC[T/C]TTTCATCTATGCATCGAAAAAGGAAAGCTCACGGTGGAATGAGATAGCCTGTATATACGACTAGGGCCTGAATAGCGACGCCCGTGAGGCGAGTGGCTTG
cntg-64-19368	TAACCTGTCTTTGGAAATCCACTAGAGCTTTGACAGGTTATGTCGATCTGCTTAGGGACTTTGACCTGATAGCTTGAAGGGAGCCCGGTCAGAAGCAGTC[T/G]TACTTTTAGTTGAGTTTAGTCTGTTGCGTTGCAACTATAGAGTTAATAGTCTGTATATCATTAAATCTCCATACCGCATGATTCAATAAGCTTGGTACTT
cntg-64-71222	ATTGGCTGCGGTCTAGGCTCGAGGCGCTGCTCAGAAGAGCGCTTACATGAACAGGCACAAAGACTTAGAGAAGATCACTGAAGCAGACAGAGTGAGGGAA[A/T]AAAGCACAAAAAATAAATAAAAATTAAATATCAAAAATTATTCAAAAATTGAAGATAGAGAATTAAATAAAATAAACAGAGAAAATAATAAAAAACAAAA
cntg-65-102911	GTATTTCTGCCGAATCTTCTGCTATTACATACCCAATTCAACGGACCAGTTAGTCAAGCAGACTAGTTAGCAACAAGTACTTCGCTCATTCGGGTGATGT[A/G]GATACCATTAGAACTGTTTAACTCCATCTAGGCTTTGGTTACAGTAGGTAATTTGCTGGGCTTACTGTATCGTTATCATCTATTTTTAAACAAATCGGAC
cntg-65-149896	AGCGAAAGGTAACAGCGATGATTGTAACATATTCAAGCACTCCGTAAGGCGTGCGGAGAATGAAGCTATCCAAGTGCCCCACGCAGGTTACCAAAACACC[A/G]CCAGTGGGGCCCCGGAATCCGTCCGAGTGTCCTCTGGCGTATTTCTTGAGACCTCAAACACCTCAACCTCGCTTCCTCAATCAATCCATCATGGCTCTCC
cntg-65-15509	GCTGACGTCGATGCGGACGACGACTTGCATAAAGCTCTGAACATGGATCCGGCTACATCTCGGCGGGCGGGACTCGGTGCTAAAGCGCGGGAGCTAGATG[A/T]AGATGAAGATGCAGAGGGTGAGGATGAGTTTGAAGGAGGGTACACGATTACAGGAGTGGAGGATGAGGGGGAGCAGCTGAATTCCTGATCAGCCCCATGC
cntg-65-215484	CTGCCGTTGATTGCATACTTCCTTTCTCACTCGCGTCACACTTGCCTGGATAACTTGGTTTCTCTCGCGCCCAGGGCTCAAGCTGTTTTCAGCCCTTCTT[A/G]TTTGAGGAGTAGTGTTTCTCGTGATGCTAACAATAATTCTACAGTTGCGCGCATCATGAAATTAGCATTGCCAGAGAATGCAAAGATTGCAAAAGAAGCT
cntg-65-262480	GACACTGTCGGTCCGAAAGACTCTGTGGCATAGAGGTCCATCTCCTTGGTGACGCCTCCAACGATAACGGGGCGCAGAGCGTTTGCGCATGGCTCGCTTT[C/G]TTTAGGGTCGCCAAAAACGACAGAGGCACCCTTATCGATCGCATCAGCTACCAGACCTTGGTTTTTCTTGACCGCAGCGGTCGCCACAAGGACAGGTGCA
cntg-65-55949	AACCACACGAGTAGGGAACCGGGCCTGGCGAGCTTGAGGTCTTCTTTCAAGTGTCGCGCGCGCCATGGCTCTGATAAGAATAATGTTTATTGTCTGGCAC[T/C]AGGGTGCCTGGGCAAGTTTAGTGAATTTTAAGCGAGAGAGGCTGGGCCTGATGATTCCAAATGGACAGAATGTCGGTGCCTTGAATAAGCCGAGATCATG
cntg-66-571	CAGAAAATAGAAAGGAGAAGACATGTATACTTGACAATATAATCTGTCATTCAACATGCTCCACCATAATGCAGTGACTGCAAGATTAAAAGGACATACT[A/G]TCAGAAAAATGGCCTAATAAGTAATTATGTAGCTGATCAAATGATTATGCATAATTTGATAATATTTATGCGGGGTGGTCAAATCGCTGTTCGGCCTATC
cntg-66-78049	CTCTAGATAGCACCACTTTGCTGACTAGCCAAATCTAGACTTCGAAGATCAGACCCTTGGTGTCGGGCGCCATCCTCCGAAATGTCACCTTTGATAAGGC[T/C]CGTTACGAATCTTTCATCGCTCTGCAAGACAAACTCCACCAGAATTTGGCGAGGCAAAGGACACTCGTCTCCATTGGTACTCATGACTTGGACACTATCA
cntg-67-126583	AAATAGCCCTTTGGATTCCATTTGCTCTTCGTCTTCGCTGGGCACTGGGGCATGAGGAAAAACGAGGCAACGCCGACAGAAACTACCTGAAATTAGCGAG[T/C]GTGCCATACCAGCGCAAATTTTGCTTACAAGTAAAAGCCCCCCTGCTGATTTGTTAATAATTTCATCAATACTTGAGAGCAACAGTAACTTACTGGATCA
cntg-67-14514	ATGACCACGACGACGGCCTCTCGCAAGCATCCATCACCTCCTCCCTCCGCGCAGAAGAAACAACCCCCGGCGACATGCTCGACATCTCCGCAGCCGAAAT[A/C]CTTCAGCGAAATCGCAAGGGCAAGCTCTCCTCGCATGAGCGGCAACTCGCCAAACTGGCCCAGGAGAAACGCAGCGTCGAGGCCCAGATCCAGCTCGTCC
cntg-67-181377	TACTTTCATTTGTCGTTTATTTTATTTCATCTTTTTCCGTTATTTCTCCTGAGGCTTTACTGACGTGAACAGGAAACGGTATGAACACTTCAACCGTCCC[T/G]ACCTGGCAGTCAGAATGCTGTAAAGCGAACAAGCGCGGTCAGCTGGTCATGATCGAAGGTGCAATGATCACCTGCGGTATCACCATCAGTTACTGGATCG
cntg-67-225764	ATTTGGCGCCTGTCTCCTACCAGAAAAGGACGCTAAAAGAAGACTAAATAAGGTGCTTAGATCTAGAGAATAATGTCAGTTGCTAACAAACTACCACATT[T/C]GCAGCCTGAGAAGACGCACCGGAAGTAAGCCCGCAGGTAAATAACCTGCCAGACACCGAGTCCGACCAGCATGCCCATTGTGCCGAAAGCGAACCACTTC
cntg-67-231273	GTCCTTTCTCGGCATACATCTTGTTCAGATGAATAAATCCCCGGCAATCTATCCCGGACGGCGTCACAGAGTCAGGATGTGTTTTCTGAATTGTCTCTTT[A/T]ATATGGACCAAGTCTTCTTCGCTCAGAGGTTTCTCAAAACACCTCATCTGAAAATCCTTTATCTCTTTATCTGAGAGATAACCGTCCCGGTCTTTATCAC
cntg-67-80146	GGTTGCCTCTGCATAAGCTGAAGTACAGCATCGTAGTTATACTATCCTTATTTATATCGAAGATCATAGATCTATGCCGGGATTTAGGTCAACCCGGAGA[A/T]ATGTGTCGAGAACTTTGATGGTCAAGGCTCTATCTCTGGTTCGGTGAGCGTATGGCTTCAGGGCAGCTAGTATCTTTGAACGGGGTGCCTGTAATACTCT
cntg-68-140814	CTCTGCGGCATTGGTTGGAGTTAATGATGCGAAAGTATGGGGTAACCGAGCATTGGTGCGTCGAAATACGTACGGCGAAAGTGCATGTTGGTATGCAAGT[T/C]TAGTTGCTCGGCTTACTGTGCCAATTGCATATAACTTCTTGACATTCTTACCGAAGAACGTCCGAGAAAGCACAACATTCTACCGTTTTCTCGGCCAGTG
cntg-68-183038	GATGGCTCACTCTGTATCAACGAAGCCTGCATTAAGGCGAATGCCGAAATAACCAAATACTCCAAGCACACGGCCGTCGGCGTTCCTACCTGGTTGGTCG[T/C]CACGTACGTCACCTCCAACCTAATCCTCAACAGCCTCAACTACTACTGGTTCTCAAAGATGATTGAAACTGTGATGAAGCGCTTCCGTCCTCAGAAAGAG
cntg-68-18410	AGTTGTACCAGTCGTGAAACTGGGCAGCCGGTAGAGAGGGACGAGGCTGCATCGTCACGTACAGGAGGCCGGGGGTCGCCATTTTGCTGAATAGCGTGTA[T/C]TTTCAGTTGTAGACGAGTACGAAATGAAGTCTTTGAAGGAGATGCCCTTCCATGATCGTAGATCTTATTGAAGTCATCGGAAGACGGGAATGGTTGTGGC
cntg-68-227241	TTAACGCCATTTTCTCCTTCCGTGTATCTGGCGTAAGATCACAATCATGGCTTCTATTTCTAGCTCGATAGGTTTCTTTCTTTTCCTTGTTGATTATCTG[T/C]TTGGACGGTGTAGGTCTGGTGGGAAACGGGAGTTATCTAGCTACTAATTTAGTTTTACTCAATTACTCAATTTTAATCCTCAGTGACGTTTTGCTGGGTT
cntg-68-65621	CTAGTCGACTGCTGATCAACCTTGCCCAATGCCCATAATCCAGACGCACAATGGACTAATCTCATTCGGCAGAGGAGAGAAACACTTCTGCAGGTGTCGA[C/G]AATGATAGGCACAAGCGGGAGTGCGTATGGTCCTACTCGTGCAGTTGGTGAGAGCACACGCTAAAGTCGCCAGCCTCCAGAATTCTTGTCCTCTCAACGA
cntg-69-16877	TAGAAGTAGACTATTTATGCTTGTGATCACCAGCATCCTTTGTAGACAGGGGAAGAGCGTGCGTGACGGTCCTGTGACATCACACAACTCCTCTCAGATA[T/C]ATACGCTGCGCTTCCAAGAACCTCGACTGATATAGAGATCGAATCCTACCTACCACCTCATCAATACACCGCAATATGCCTACGTCAAAGGTTCAAGATA
cntg-6-94484	GAGTCCCAAAGCAACTAATATAGTATACAACACCACTGGCCATTGCAAGTAGCACCGTATCCTAGAACCTTATCACGCTGAGTGATTGACAAGTATTATA[T/G]TCAGAAAGCCAAAAAGAGCCTAGAACTGACAACGTGGGACAGAAAAGCCTTATAAAAGCTAATTAGGGGGATGGTGTATTTAGAGCAGGAACAAGAAAAG
cntg-69-63381	CATTGAAACCTTTGTCCGTGCAGACAGAATTGTCAGAAAACCTAAGCTTGCGAAGGTGCCTGCATTTGTTGTGTATCATTTCCAGCAAAGTGTCATCGGC[A/T]GATGAAAAACCTCGCAAGGATAGCGACCGCAGGTTTGAGCCAAGTCTGGAAACTAGTTCAACAAGGCTATCGGTCTTCGTTTCCTGTATCAAGTCCAACG
cntg-70-23459	CAGAATCGCCATAAGAACTGACTGGTTTCGTCCAAACATATACTCAAGTATCGAACTTACTGAGAAAATTCCGCGGTACGTCAGGCGGGAGAGCTTGGAC[T/C]TTTCTCTGCCGATCCTTACTAGGTACACAGTCATAGCAGTCTACCCTACATCACCAAGACAAAACCCGGACTTCGTTCATTACATAATTGCGTACACCTA
cntg-70-34009	ACTAGGCACATGGCGAGCATTTGACTGACTTTAACGGGACTCACGGGACCTGGGAGACCCAGAGCCTGGGGTCTCGCAGCGTTGTCCATTTCTCAAATCC[T/G]ACTGGTCAATAGTGATTCGGTGATTCGTCATCTCAGACCGCGCTAAAACCAAATTACGCTAGTGGGTTGCTCGTCCCGTCAGACATTAAGAACTCCGCCA
cntg-7-118759	ATATCCATTCTAGATATCAAAGCGAGATGTTTTGCACTTTATTACCAAAAGGTTCTGTCAATCTTCATTGAACATTCTACCACCATATATATCCAAACGA[A/G]CAGTACTCTAACTGAGCAAACACAAGCCCTTCAGTAAACCTCATCCAAGCATAGTCCAGTCGACATAATTGACCACCTCTCCCCCCCGCAGTATCCGCAA
cntg-7-151003	TCATATCTACCTCGTCTTGGAGAGCTCGTATTATGGACTCCTGACTTTGACGGGGACTTGGTGTGGAACCCTGCGACCCAAAGTATAGAGATATATTCTG[T/C]GATACAGAAAAAGTATGTGAGGAAACCTCAGTGGCGTGCTGGGGTTGTTGGTCAGCTTCCAACGGAAGAAACAGTTCTTCAGGATCTTGTGGAAAGAACT
cntg-71-5960	TTGACATCTCGAGCACGGCATATGATGATTAAAGCAAGGTTACCACTTGATATGTGGCCAGTCTCGATGAAGGCAGCAGCATATATTTTGAATCGAACAC[T/C]AATAAGGATGTTAGGATGGATAACGCCATTTGAAAAGGCCACGGGGAAACGCCCTAATATGGCAAGCCTATACACATTTGGCTGCAGAGCCTATGTACGA
cntg-7-208347	AGCGATCTGGCTCCAGTAACTATGGGCGGGTCCGCTCAAGAGCAGCGCATCTTGAGGCGGACGGGAAAGAGGGGAGTTATGTCGTGCGATTCAGTCGAGG[A/G]AATCAGGTGAGGTCCCCTGATCGGTCGCGAGACGAACGGGAGCGAGGCGGAAGCGCGGAGGGTAAGTAGGATGGCGCAGTTTCGCAGGCAGAGTACAGTT
cntg-72-10082	ACCCTTAGGTTCGAGTCCATGCTATCACAGTACTCTAATACACATAGCTGGCCCGCGAAGCTCCAAGGGAAAAAAAGGGTGCTGTTATCTAGTATTGACA[T/C]TGGAAAGTTCTCGAAGTCACAATTGTTGAAAGACCACCATTCTTCCCGTAAGGTTAGAGACTTGTACAACTTAAACATACTATGATGGCATGAATCATAT
cntg-7-252719	CCGACACTGAGATCGGTCAAATGCGTGCTATCAAGGACAAAAAGGAGGAGTATCGATTCTATTCGTCATCATTTCTTCAACGGCTCAGACAGTTCATGGG[T/C]ATCGCCTATCAAGTAGCGGCACAGAAGCGGGCTGATGCGGCAGCTAATTCGCAGAAGGATCCGATGAAGTTAGACGGCTCAGCAAGGGCTTACGCTCGTC
cntg-7-311800	AATTTCCCAGCAGAGGAAGATAGCCAATCCTTTGACCAGGCCCACGCGAATGCACGTCACAAAGCAGCCAGCGACCTTGACAAACTGATTGATGAGATCC[A/G]CACACGACCCGGGTTCAATGACTTTCTGCTCCCGCCAAACACAGTGGAGATGCAAGCTGCTGCAAAAAGGGGTCCTATCATTCTGATCAATACCAGTGAT
cntg-7-365884	CTACCTACCTGCCTACCTAGTCCTGTGGAAATTGAGGAGTTTGATGCTAACCAGTACAGACCGGCATGACCACAGCCGTCTCGGGTCTCTCCTTTGGCGT[A/G]TTCTTCCTAATTCTGCTTTTGGCGTACTACGCGTGGGAGAACAAGCGGAGGGATAGGGTATACGGTCCGGCCGGGCAGTTTACGGAGAGCGAGGAGTTGG
cntg-7-404858	CCATGAACCCCAGGATATGGTCAGAGTCATAGCCAGGTCCACAGAGCTGGATTGCCAGGACATCGCGTTTCCCATCAAAATCGGCGGTGTTAGAGTCCAA[A/G]GTTTTGATGGCAGTATTCGCAACGTCGGAAGCTCGCAGCCCCTGGCCGATGTACAGACCAGCAACGGACTGACCGAACCGCGAATACAGCATGAATGTTC
cntg-74-3088	GTTTTTCTCAGTAGATGTGCCGTTGATCCTGAGGATTACTGGCGATGTGACATTAGACTACTTTGCAAAGTTTTGTACAACTGGGTTTTTAGTGAGCGCT[A/T]TTTGATCAATATTGGCGCTCCTTCTAATCATGTCAGTTAGAGGGCTAATATGCCATGGACCGCAAGTCAAGTATGTGGAAAAATTATACTGCGATAAAGT
cntg-7-464021	GTAACTCCGGAGCAGCGAATCACAAGCGAGAGGTTATGCCACTTGTCAAGCTGGCAGATGCAGATCAACCGGTCCCTGTATTCTGGACTATGCTTAGAAA[T/C]GCTTATGCTGGTGGCTCATGAATTGTATAAGACCCCGTCGATACTACGATGCTGGCGGACGGGCTTAGGGTCGATGGTCCGGCTGTCATTCGCGTAAGGC
cntg-7-502652	TGTCATGGAGAGGTGGAGGGGAGAGATTAATCGCTCACGGACTCGAGTCGGACACTAGTACTACTACTACCATCCTACTTGAGCTACTGTATACAAATAT[T/G]CCAGGACTAAATTTGGGGGCTCAATCTCAGCCATCCAATACATCGCAGAAGCGAGGTTACAGTCTCACTCCATTTCGTCCTTCAGCTCATCTGACCGTGG
cntg-75-116515	GCTGCCACAGAGTTGGCGACTTGGTGTGCCGATGGAGCGGAGAGCAAAGGTACGTCGTCATGAGGGAGAGTTCGGTATCCAATGCATGGATGAGCGTCTC[A/C]AGGTCTGAGGTGAACAGCGCGCTTAACCTTCGCTTCCTCCAGTTGCATGCCGTCAAGTGTTCGCAGTCGAAGAGGAGGATGATCTCCGATGCGATTGTAA
cntg-75-12541	GCTTCGGTGAAACCCCTTGTTCCGAGAAATGGCCTAATAACGACTTTGTGACATTGTTCGGATGCTTCCAACCAGCGCCCATTTGCACAGCATAGTAGCC[A/G]TGTACGTCCACTGTCTTATGCGCGATGACCTGGACACGGTCAAGCTGCAGAACCGTACAAGAGATGCGCTTCCCTGTCTCTGGGTCGAAGATCGCGGTCA
cntg-75-160546	ACTTCAGTCAAGAAGTGGAATGTAATTGGTCTTTTGTGCTGATTTACTGGGTCATTATGCCGCACAAGACCTGTAGTAGTCGCGTACTGTGTACGGGTTT[A/C]GGCGCGATGCGAGGATGTGCGGCGAGGAAGGCGCAGGCAGTGGCGAGACCGGTACAGGTGGAAAGACCAAGATGATAGCGTAGTAAGCGATCGGTCAAGT
cntg-75-203583	GACGACAAGCCAAGTAGGAACTCGCATGTTTGTCTGCTCCTGGCAAGTCGGGCACTGTATGCTCATCATCGGTGTTTCATAGGGTAGGTGAACGCCCTAT[A/G]CCAACCGATGCGCTATGCTGGAGATCTGTACACACAATGAAGTAGTGACCACGAGACCGGCAGGGCCAGAACGTAGGTTCTGAAAAGGAGGAGCAAGCAG
cntg-7-549598	TTCTCCAGTGGGCTGGATATGTTAGTTTTTATTCGACCCATTAGCATTCTGACTCTCTATCATTTACGAGCTTTATGAGCGTCCCAGTGTTCCTCTCAAA[A/T]ATCGATTTGTCTAGAGCTTCTATCCACTAGGCCCTTCAGCCATGATTCTTCCGTCCTTGAGAACGACTTTCGACCCCGCATTGCTCTCACACCGAGAGCC
cntg-75-70548	GATGGGGCCGAAAACCGATCAACCGACCAATGACAGCCGTTTTGGCCCCCAAATACCGCGCAGCCATGGCACGTTGCCTAGCCTCCTCATTCGGTCCCTC[A/G]TATACTAACGCAACGGTACGGAGTAAAGCAAGCGACTACTCCTCCAGCTGAACCAAAAAGATCTAACCGTCGGGAAAAGTCCGCCGTGGAGCGCGAGTGG
cntg-76-148791	ACTGGAAGAATATGTCTGCTTAAAGAGTATCAATAGGCCGTACGCTAGTATGAACAACGCCACAAGTCAACTAGTGAAACGTGTTTCTGATTACAATGAT[A/G]TATGATATGTGCAATAAAATTCTGCGACGGCTGGGGGCGTCGCTGGGGTATGTAAAATAGAAATTGAGCCTACAAGAAGGCCGCTAAATACAAGAATAGA
cntg-7-616705	AACAGAATATATACGCTTTGGTTTCCTCTCACTTCTCAATTCAGTCCGTGGTGATCTTCTCGGTAGGCAGAGAGTATAAGCAACATATATTTCATCATAT[T/C]GTACAGACTCGTGAACAGTAGACAGTAGCTACTGAAAAACATACACCATCCCAGCCCGATCCACGCTTATGATCATCCCATACGGTACCCTTAGCACTGC
cntg-76-19115	CGTGCTGTTAGCGGGCGCCTCTGTGCCCCCTCTCTCCTACATCAGGCACCAACGAGCCATGTGTTTGCCCAATGCATTGCGATTCTAGGAACAATAGAAT[A/G]TTCGAAAATCGACAGAGCAGGGTCCATAACGTGACTCCTTATATGCTTAGTCCAACAACAAGGGTCGCATATATGATACATCGAGAATCTGATATCGACG
cntg-7-64982	TTTAAGTCTGGACTGTCGCTCTCCCCCTGTTACTCGCATCCATCTCTTGGTTTCCCTCTTTCATACTTTGCTCCTCCTCTCTCTCTGTTAGGAATCTAGT[T/C]GAGTCGAGATTAGACTGAACTAAATTGACCAGCGGAGATGTCTAGCTTCGAGCAAGCCCAACCCTTCAAGGTCCTCATCCTCGGCGGCTCTTATGCCGGC
cntg-76-85916	CCGCGGTAAGGTCTTTGCAAATGTCGCTTTTATCTTGCAGGAAGCACAGGCACCGAATACAGGAAGCGACAAGGTTTCCAGGCTACCGCAGTCGTAATTG[T/C]ATCGAAGGGCGACGTTGCAGCATATTGTGATGGTGGAGGCGTGGTCTTGGTGGTTGCAAAGTGCATGGTACCAGGAAATGCGGTGGCACATATCGGTAGT
cntg-7-691595	CTTCATCCCTCTTTTCCTCTCGGCATTGGAACCAGGCACTGCTTTTGGCAAAGCGTGGTCCAGCGATAGGGGTCGTGTTCTTAACCGCCCCTCTCTTAGC[T/C]CGAGCGGTATTTCGGTCAGTTCCTGCGGCCGTCGCAGACGAGCTGCATCATGGCACAACTCGATACTCTTGATGTCGTTGTCCTCGCGGTGCTCTTGGCG
cntg-7-69559	CAGATGGAGCGTATGCAGAGCTGGTAAGGTTGCAGAATCTCAATGTCAATGCCTCGCAGGAGAGTGCGTCTTCGTCTGCTCGGCCGTCACTGGACAGTAC[A/G]GCGCTTGAGAAAGAAAGGAATGCAGAGGTAACATCGGTACAAGACGACGAAAGCTCCACTCCATCCCCTAAAGAGAAGCCAGCAGACGAAGAACCAGTTA
cntg-77-113102	AACGACACGACCCTGCTGACTGCTGATTCCGACAACAACCATCCACTTTTCCTCGTCGTTTACTCGATAGTTGATGATTTGGCAGTTCTAGAATAAGATA[T/C]CATCAGTCCCGGTAACCAGGTTTCCGCTTTTGCTTCAGTGGCAGTACGTACGCTAAGGTTCGGAAGTCTATCAAAGACCTTCAATGGCTGAGCCTGGGTG
cntg-77-28984	GTGGTCTCAGTTATGGATCTATTCTTCGGACAAGGCCATCTATCAGCAACTCATCTAGTCCGAGCAGCCCAAGAGAGCGCAGGCGGCCCAGAGATGGATT[T/C]GTGAATCGGATGTCGAGTCTACCAGAGCACAAGGGCGAGCGGGAAACTGAAAGCCCCATAATCGAAAGCGCCAAGGGAATTCTTTTTGCCCTCTTTCAAG
cntg-7-741901	TGATTCTGTACTGCTTGTATGCTCAGAAAACTCAAAGGAGTCGGTTACACACGAAATATGGAAATTAAGAAGCACACCGATCAGTTGATTTTTCCATTCA[T/C]TGTTGATCAGTTCGAGTGATATGTGGTCGCAGATGGACCGCGAAATAGCCGGTTAAATATATATTTTCGCCAACATCACAGCTAGCAGCAACGATCAACG
cntg-77-70421	CTCTGGACCTTGAAACGCTACCGTCAACCTACTTGCGATCGCTTACAGTCTAACGCGAATATCACTCCGAGTTCTCAGTTGAACGCACAACTCCCACCTT[T/C]TGAACTTGCTCGGGTAGCGACCCCGCAATAATGAGCTCCCATGTCGTAGTTCTCGACTCAACAGCTCGAAGAGCCACAATCAAAACGACCCCTGGAAAAT
cntg-78-129910	TCAAAAGCTTATTATAGTTACCGATAATACCTTGAGAGACACTGATGTTATTGTGCATCGTCGTGACTCCTGATCAAGGTCCTTGTGCACGCTTTTTATA[T/C]ACATAGTGAGTCCTCATATTCAGTTATCGTAGGCAGGGTAAGAGTAGCGTAGAGTCCGGGCGTGGCACCTTCAGTCCCATTAACAACAGGACTTCTTATT
cntg-78-184083	TGAACGTCTCGAACTTATCGGAAAGATGCAGGGCATTGACATTTTCGATATGAGGCCCCTTGATGCTTCCAGAAAGGGTATGCTTATCCCATTCGTTGAA[A/T]TGTGACTAGGAAAGTGCTTTATCTGACTCCGTAACCGATAGGAACTCTCGACAACCCAATCATTGTTAACGGTGCCGGTGACGAACAGTACGCTGGTTGC
cntg-78-197939	TAAGCCGATATCTGCTCTTGGTATTTGAGGGTGTTATACTATGAGCAAGTTCTTGGACTATTTACCAGGCATGTAAGATGGCCTACTAGCAAAGTGTACA[T/C]CCGAGTTCGGTGCATTGCTCGTGCGCTTGAAGAGATGGAATATTGCGACCTACGTATCGCCTTCGAAATCTGTCAAAGAAGTAATAGAAATCGGAGATCA
cntg-78-221998	GCCACACACACGAAGTCAATCAGCTCGGATCGGAGCCCTTCGGCGAAGAGAAGATCCCAAATCGCAAGCATGTCTTGGAAGGGAAACTCGCGCCCAAACA[A/G]AAGACGCATCCATCGACTTAAACGGCGAGTCAACAAGCGTATTCGCCATGAGATGATAAGAGTAAGACTCACGTTAAAAAGATCTGCGGCAAAATTTCGA
cntg-7-828	AACAGGAGTCAGCCCCGAGCAGCTAGAGCAGCTCTGCTGGAATGCGTTGTACTATACTCCTGCATTGCTTCCCCAGATCTAGGCCCGCAGCCGCTCAAGG[C/G]GCTCTAGGTATGGGGAAACGGCGCGGTGACTACGGTGCAAGTCATTATCCGCATTCTTACCCCTTCTGACCCCCTGCGCGCAGTCATTGTATGCTTGTAG
cntg-78-292635	GCTTCGGCTTCTCTGGCATGACTCTCAGCCAGTTCTTCTGCGTCTCGAAGGCGACGCGTTGCGTTTTCCAATTCGGCCGTTCGTTCCTCATGCTCAGACC[T/G]GAGTTGCAACAGTTTTCTCTCCAAGCCCTCCCGTCGCTCGCGTTCTTCATCAAGCTTCTTCTCTAGAATGGAAGCCTTTTCCACAGATGCTGTGACAGCT
cntg-78-348325	GTCTTCAATTGGCTCTAAGGAGAGGCTGCCACTTTCCCGGGTCCCTATACACAGGATCCCACACACACCATGGCCAGGAGCGAATGATACACCTCCAGAG[T/G]AAAGTAAGCACCCCAGATCCATCGAACGGACGTGATGACGCGGGCTGGAAGTGATGCGGTGATAGCTGCAGCAGCCGGCTCTGAGAAAGACCTCCATTGT
cntg-78-5506	AAAAAGACGCAACAAAAGCGATTCCATCCGCTCAGCCAGCCATATCAACACCGAAACCCCAACATGATCTTCCCGCATCTCCCCTTCCAGGTCGCCCTGT[T/G]CATGTTACCGACCAGCCCCTATCCCCCGTCTCATCTGCTGGGCCGTATTCGAATAACACCCCCGCTCCAACTGCTGCATCCCCGGCCACAAGCACTACTG
cntg-78-81948	CGGATGGACTGTTGGATATCGCTCGCCATCTTTATGTTCGGCAACGGGGATGAACTTGACCGATTTTGCGGTTGCTGCTGCTTTGATGCAAGCAGCGACG[A/G]GTTCGGTTCGCTTTGTCCATGAGCACCCCGAAGATCGGTCATGCTAACGTGTCGAGACGCTTGTGGCGTCGAATCGTCGCTCTTCGGCGTCGATACGAAC
cntg-79-100830	AGCTCTCGTAGCTTTGCTGCTCCCCTGGGGTGGTAGGAAGATAAAGCTTCTAGCAGTATTGGTGCGGCACCCAACTGTACTTATGGTACATTACAGAAGC[T/C]AGATGTCTTGCTTGAGATGATATCGAACCAAGAGACATATTCCCCGGCGTCTTTCTCTGTCCAAACGAGAGCGAGTAGATTCCGCATTCTACTATGTGGT
cntg-79-163833	CTAGTCTCCAACCGGCACAAACTGACCAGTGAGATTTGGATGGGTCGAGCGCGGACCTTGTGATGACGAAGTTGTTTGCAGCATGGAATCTGAATGCATT[A/G]GAGACTAATGGCAGGATTCTTTCATGCTGAATTCTAGGCATACCGCCAAGGCCAGCATATCCTTCTGCGGCATCTTCTACTTTCGTCTTGTCTACTTTCG
cntg-79-188840	CATCAGTGAGTCCATTCCTGCCTCGGTTCCAGACTGTCCAGCTCCGCGACCGGTGGATATTGACTTTGTTGCTTGAGCGGAGATGTCTCAAACCAGCGCA[A/G]GCCGAAGGACGAGGGTGAAAACGGGAAAACAAAAAATATTCTGTCTCAGAGAAGATCCTCTCCTCTATCCGCCGGGGTTGCCGGATCGAGAGCTCGACAG
cntg-79-19910	CGTAACGACATTGGCAGGAGTCAAATGGCAGGCGACCCATCTTAGCTGTTATGCTCGTCCTCGAAATTCATTAAAAAGAAGTTAGGTCGGGTCTCCTGTC[A/T]TAGGATAGCAACAAAGACTAAGGAGATGCAGTCCCAGCGCTTGCCCACTCAGATGCGAAAGAGTAAAGAAATAGAAGAAACCGGAAAAGCGCTTGCTATA
cntg-79-81136	ATTGGCGAGTCGAGAGCTTACCTTGATTCTCACTTGAGCCGACCCGCCACTCCACTGCCTTTGATGGGTAACTGATGGGCCCTTGAAAGCGCACAGCATT[T/C]ATATCCGGCTCTACTGAACGGCATGATCAGCAATGCAACTGGTTAGGGATAAGCAATCGAGCCAGAGCCACAACCAACAGGGAAAAACGAGAAAATGAAA
cntg-80-116946	CTGACGAGTTTGGCTAATTCATACGATCGCCTATTTCAAATCGGCGTGCAGTGCGCGCCAGTTTGATCAACACTCCCTACAAGTTGGCAGGATTCTATCA[T/C]TGCGCTCTTTGAATGGCGCTAGGGCTGCATGAGTACAGTTTTCACGCTGTGTCCTGTGGTGGTAGACGAGAATCTCCTCTCGAGTGGCGTTAAGTACCGA
cntg-80-169490	AGCGTAAATAGACGATGACTAACGAACGCCTGGTGAAACCACAACCAGCCCGCTTTTCTTCCCCGAACGTCCGCCATCTATGGGGCGATAACAATGCCAT[A/C]GCGGTCAAGCTCCTCGTCCTTCGAGAGACTCTCCCAACATCCTGATGAATATTCACTGAAATCACAAGATGACTCCGGCAGTAGCCAAGCGGTAGCACGT
cntg-80-225646	ATTATCAATTATTTGATCGGACCAGAATTCTCCGATTGCGTTCTCAACGGTGACTGACAGAAAGGGATCCGCATAGTCCCCAGGGGAACTAGCATTTTAT[A/C]CCAGGTCTCGTGGGACTCAAATATCTGTATTTCATGGCTGACGTCAGCGATAGAGAAAATATGAAGTTATCGTGACATGGACGTCCCCAGAGCAGCTAAT
cntg-80-2771	TCGGCATCGCAGGCGTAGCAGGCTGGTTCTCCAAGGACATCGTCGACCGGGTGTCTGGGCGCAAGGCGATCTACGCTATCCCTGTGCTGGCCTTCTTTCT[A/G]CCTGTTGTCCAGTACTTTGTCTCCCAGCAGAGCTCGGCGCTGGGAAATCCTGCTGGCCCAATCTTCACCGAAGTACTGGCGTTATACCCGCTGGTTCTGC
cntg-80-289554	GTAGACGGGATGCTCGGTCGCTTTGACGCCGTGCAGGCGTAGGTACGCTATATCATAGTGAGCACTCAATCTCGTGGTAGAGCGAAATACATACAGAATA[T/C]CAAGGACTCCAACGCATAAGCAGTCATAACATGAAATTTGGCTTTATCCAGAACAGGCAGCTTCTTGGAAGTTTCGACAACGGTGCTTTGCAAGATCGGC
cntg-80-328519	GAAGGCGACAACTCGGGTCCAGCCGAGCTTGTCGAAGTGAATACGGAGTTCCGCGGGGGTGTCTAAAATCGCGTTAGATTTATCTTTCTTGATTTATGCA[T/G]GCTCCTGTTGTGTTCTCAAACGTACAGCGGAGGCCGACATAATCGTAGTGGTTAAGCTTGTTGACTGCCTCGAGCTTTCCACCGATGTAGTACTCCTCGA
cntg-80-40260	ACAACATTAGAAGGTCAGCAGACGGTCAGAGAATAAATGACTACGCTTACAGGTAAGGAATCCCTTTTTTGTTCGTTTCGTTCGCAGCCTGTCATGGGCA[A/T]TGAAGTTCATCGGATTGGATCGTGTCAGTACTCTTGAGATCGATTCATGCACACAAGAATAGAGTCAGGACTTGGGAAGACGCATTGTTATCTTTGATAT
cntg-81-10875	GAGCAAGGCGCAAGCAACGTGGCGGATTAAGAAAAGCATGATGTTCATCATACCGCGAAGAAGCTAGTGAAGTACAGCCCAAGGAAGATGTAGATATTCT[C/G]TATGAAGCGTCTTATCTGGACGGACACTGGAGGACTGTGGAGAGATGATTAGTGATCGGCGATGACGGGATAAAACACGGAGTGTTTAGGTGCGGCTCTG
cntg-81-146394	TCGCCATGGCCACTCTCTCTTCACTCCGTCATCTCATCCAAACACATCCACTCATCGACAACCATGCTCACAACCTCCTCTCTCAGTCAGCGGCCTGCAA[A/T]TATGCCAAATATCCCTTTGAGCAGATCATATCTGAGGCGCAAGGAGTTGCTCTAGCAAACGCCCCTTCAACGCTATCCTTTCACCGCGCGGCCAGCCAGC
cntg-81-66487	TCAGCGTGGGACGAGTGCGCGAGGGTAACCAGGGTGGTTATTTCGATATACGATTCGCAGCTCTCTCACACAACACTGTCATCGGGGCTGCTGGATCTTC[A/G]ATCCTCAACGCCGAAGTGGCAGTTATCAAGGGATACATCTAGATCTTAAACGATTATACAAAAGCGGTTAGACATTATTTCAATCCAACTTCTATTCTGT
cntg-82-2956	TCGACCAGTCTCGGACGGTGTCAGTCTCTTTCCATGGGTTCTTCTCTCCGGAAACTGTGACGCTATACAGGGTTGAAATTGTCCCAGACCTTCCTTGGGG[A/C]TTTTACGTGCCCCCCAAGCTGGAAACTGGGAAACTGTTCCTCAGATGCACGAGACCGAACTCCTTCGCCTTCGGTATTGACGATGGATTGCCGCACCTAG
cntg-82-42268	GATTTGCCAATTTCTGCTGAAGACTGAACTTATGACTTGCTTTCCTTCTTATATACCTCATGATGAGTGGCTGGGATAAAGAAGGTCTGCCGAAGGTTCA[T/G]CAACTATCTCTCGATGCGAGCGTTGTGTTGTGTAGATGGGAGTTCGAGGTGCGGAAGGCCACAGTCGTTGATGGGCAGTGCGGGGTAACACTCTTTGAGC
cntg-83-16631	CGATACGAGGGCTTTAGTGTTCCGTTATAACTGCTGGATCCCAGCCAACCAGCGCACCACGAGCGATGGCATTGACTCGCTTCCTTCCGTGAATACGAGG[T/C]GCCAAGGCAGTGTTAGTTGCTAGCACTTTGGGTAGGTGGTGGCGGTGTCTTAGCAGTTCAGCCTCGCGTCCAGAAAGTGCTTATAAACATCCACATCCAC
cntg-83-40064	ACACCCAATTGCACCCACCATAGAGGAACAAACTTGAAGAAGCATGGATCCGCTCAAACAGCCCCATCCGACACAGAGCATCGTCTGCAGCACATTGCGC[A/G]AAATTCGGGTCGCTTGGAATCATGTTATCTTGCCATGGGGCAGGGGCTAGCATGTTACCCGGGCCTTGCCAGTATGCCGATTCGCTCTGCTGCATTGTGG
cntg-8-34459	TACACATCTGCGCTGGCGGTTCTAGAGCAGGAAGTACGGTCTGTCGGGACGAAGAAAGCTGCACGCTAAGTACAGATTAATTGAGTTCTGCTATCTAATG[A/G]TATCCGGTAATCTACTTGTTTTAATTTGGAGGACTTGTTTATCCGAGCCATATGTTGCTATTTCTCACCACGGGACCTCACCTCAACATCTGTGCGGGGT
cntg-84-145054	CGCGGGGCTATAGATGATTGTATAGCTGATCCGCCGTCGGTTGCAGATGGAAGTAGTTCCATGAGCGTCGCTTCAGTCGACAGTTCTGATACTTCCGAGA[C/G]TGAAGCCGAGACCGCGGCATCAAATACGGCAAGCTCAAACATTGATTCAGAGTCAGCAGAGTCAAAGACAGCGGACAATTATGCTGGAGAATTGAGTACG
cntg-84-195842	GTGCAGGTTCAACCGCAGTCAGGGTGAAGGTGTTCCAGATCGAAGTTCGCGCTGTTCCAAAAGTAACGTAGAAGTAGTGAACAATAGAGAACGCTGCTGG[T/C]GCCTGGGGTGCCTGGGGTGCCTGAAAGTCATTGTACGGGCCGAAGCGACATCCTTCAAGGTACTCCATCCTCTGTACTCATCTTGACCACGTACTTTTTT
cntg-84-22536	CTATGAAGGCTGTTGTCAAGCGTGATGGTCAGGAGCAGGAGATCCTTGCTCGTGAACTTGTTACTGGTGATATCGTGAGTTGCCCAATTCGTCCTTTCCA[C/G]GTTCTACTGCCACATTGCTAACTGCCATCGCCTAATTAGGTCGTCATTGAGGAAGGTACTATCGTGCCCGCCGATGTTCGCCTCATCTGCGACTACGACA
cntg-84-250238	TCGGTTTCTGGTTGATTGTATGCTGCGGCATTTCATAGGCTGTTTTACTATTGTTTATCTACTGATTCATTTCTGGAGATATGCCTAATAAGATAAGTAT[T/C]TTCCTACCTCAAGATTATCCGAAGTCAAACGCGTGACGACCGCAATCTAGTCGTCCACTAGCATCTCTCAAGCCGCTACGCAGTATTAAACGTCGCTGCC
cntg-84-308134	CGGAAATCCTCATGTTGCATTGTGCTATGACACGACTGAAAAATGGATATGCAATGCCATGTCTATGTGATAACGGGAGACAGCGACCTCGAACTCGTGA[T/C]CTTTTCCTAGATGAGACGTCTTATTATGCCTAGCGTCGGGTCATGGTAGATTGGATTTTGAAAATGGAGGACCGACTCGTGGATAAATGTTGGTTGATTT
cntg-84-366050	TCGACGTCGCCTTGGTATGACCTCTTTCGCGACCAGGAGGCGTATGACTGGTCAACAACAATGAAGCTCTGAACAAAGAACCGCCTCTCAGCATAGGGAG[T/C]TGCTGGGCAAGTGCATCATCGCGAAATGGTTCCACGGTCGGGTCTGTCCTCCACCGCTCGAAAAAGTGATGAATAAAAATTTCCAAGCTACCAAGATGCG
cntg-84-429206	AAAGGGAAAAAGGGTATCAGCGACAGAAAACCACGCCTTGTCTTGGGATAACATATAAGCAACCTCAATAGATATGAAAATCATGCCCAATCTCTGCCTC[A/C]TTGGGGATTCCCTTAATACGACCCCCGTTGTCCATCGGCTTGAACGTAAACCTGCTTGAAACTCTCGATATAAGGCTATTCCTCCTATTTCCCGCTGTGA
cntg-84-500775	TCACAGAACAGAGAACAGCAATGGCCAGCTCCAAGAACCCGGGAACAAGGACTAGCTTCGAAAGATGCCAGGAATGCCGGTTGCCGATCCAGTGGGCCGG[T/C]CCCTTTGATTTACCTGTCATCCCAGATGTAGTGTCAAGATGAGGCAGGCGAGAGGTTGCTGTCTCTGCCTGCCCTGATGATTCTGAAGCCTCGCGATTGT
cntg-84-580184	TGGTGCCGATTTCAAGAAAGGTGCGAGCCCCATCGGACCACGGAAGATCATTCCTCTTGGTACTGGACGACCAACAGCCGACTATTATCCGTGGGAATCA[A/T]TTACATTCCACGGTGTCTCGCCTGCTTCCCTGGCGAGTAGCACAGCTAACGACTCTGGCCATTCGGTTTACACAGTCACAAAGCGAGATGCCACGTACAA
cntg-84-605572	AAAGGGAATCTAGCTGACGCTGGGGTATTGTGATGATGGCTTTGGCATTATCTCATCTCCAGGCGCCTTGGCTTAGAGATAACAGGCCTTGGATGCAATC[A/C]AGGTCCTCTTCCTGACTCGCTGCGTTGCCGCCCATGAATGCTGAAACGTCACCTTCCAGACCAGACATGGACAGGGATTTTGAAGGTCCGACTGTTTTTC
cntg-84-62259	GATCCGAACCGGGAGAGAGAAGAGAGTATGACAGAAACGATGTCGTATTATGGAGAAGAGGAAGAAGATGACGAGGAAGAAGAAGAGCCGCATTTGAAGT[A/G]TTCTCATTTGACCAAACAGTTGGGAAGTGCCTATCGGAATGGAGATGCAACGAGCACTTTTTTGGCCGCTGGGGACAAGATGGTACGCTTCCTAGTCTTT
cntg-84-98122	ACTTTTCTTTATTATCGGCCATCGCCGTCTCAAGTCGGAGCATCTGTTCGAGTCTGCGAGCAGGATCCGAGTCGTATGAAGATTCGAGAGCTTTTGCAAT[T/C]GGCTTTGTATCAACTCCTCGGGCTAAACATCTCTCGATCAACACTTTTGGCACGATTGTCCGAGAGCGTTCTATAAGGCTGGGTATCTTGGGTACAATCT
cntg-86-22122	CCTGGGTCCTGAATCCTTATTGATATCCATCCTACGACACAATCGTGCTTTCTCCTTCACTGTTTTAGCCATGCTTTGTCCGATATGACCCTGATACAAT[T/C]CCTGATCGAGCGTGATGCCGCTCCCGAGCACCATGTGGATAGGTCGATGCAGAAGTGGAACTACGCCACACAGTCACTGTGCATAATATTCATGACCATT
cntg-86-88867	TTAGGCCCCTCTCTGTAATTCTTGAGGCTATACTATTCTTTGCTATCGTTACTTGCTGTAGATGACACAGGATGTTCTGTTGAATATTAGCTTTCTATAT[A/G]TGCGATAACTGGAGAAGCCTGGAATCTAACCTTCATATGTTGAAAATTTGCTACCACACGTTATCCCTTCCACTGACTCACTGCTGCTTGGGTTTTCAAT
cntg-88-122749	TGCCACGATCTTCTATCGTCCGCATGAGACGTGGACAACGCGAGCAGACTGGAAAACTACGCTGCCAAAAGGAGAACACATTCGAGGTATGAGGGCAGTT[T/C]AGTTTATGGCATCAGAAACTAACAACAGCAGCGCTGGCGCTTAGTGATTCGTACATTGTCGCAGTAACGACAAAAGACTATGTTAGAGTATATACATTAT
cntg-88-171462	CAGCAGGGTTCGCCGGGCGCAGTCTTTTCGATTGGGATCCTTCAAGACTCAGACTGCCCGGTCCAGCGGGCTCAACACCGCGAGTAGAATCGCTCTGGCT[A/G]TTACGCTTGTTGGACCCCGCCGTAGTAGTCGGTGCCGGCATTGGGGGGGGCTGGGTGTTCTGAGGAGCAGCAAAAGCCGGAGGAACCGTGGGGGCAGGGC
cntg-88-17342	AATCTTCCGTCAGAATGCGTTCGCCCCATTTCAACAAGGCAAGCTGTCTTCTATAGCCAGATAATATAGGTCAACATGTCCACCTTCTGGAGGTTCCGGT[A/G]ATCACTGATGATCTGCAGGGGGAAAATTCCATTAACACTGTAGGTCAAGTAAAGTACAAGATTCGGCTGGGTGTTTGGCCGCTGAGAGCAGTGGCAGTTC
cntg-8-858	ACGAAGTGAGTGGAAGATGCACCTAAGGAAGCAGGACCGCAGAATGCCTGGTTCACGTTAAGCGATCAGCCTATCTAACGGACGGCTATAGCTTGGTAGA[A/G]GAATGATAGTGGCTTGCACGGCTTGCCAGGCTTGCCACTGTGAAGCCTCACGGGCTCATCTCCCTGACCAGACCTGCCTGAGTCCTGGCCGCAGTCTGGA
cntg-88-60912	CGACGATTTAACATCACAAAGGACGTTGCCGAGACGGCAAGAGAACGCGAGGAGGGCCTTGGCAGCAGCAAGTATACGGCGCCTCGCAAAGCATGTCCGG[A/G]CTGCTTGATTGATTCTTCATTTCGCCCTATTTTTCCTTCCAATCTGAAGTAATCACGATTGACCCACCACCCGGCCATGCCCGGCTTGACATGATTCCAT
cntg-89-153295	CCTGTAAATGACAGTCGGAAGATGAACGGGTTGCTCAACCTGAAATCCCGATTCCTCGGCGATATGCCCGGATCATTATTCTTCCCGTCGCCATACAAAA[A/T]CAATTCCCTCCGATTGCGGACGTTTTCCTAGCCAGCAGGAAACTCAAGATACACGCCATGGCTGCTGCTAGGACTCTTCGCATAGGTCAATCGCTCTTCT
cntg-89-21207	ACACGCTCGGGGTCGACCTGGAACATATCGCCGGGGTTGAGAAGGTAACCAGGGTACCTCATCTAGCTTTGTCAGATCATCCTCTCGAATGCCAGGGATT[A/G]AATAATACCTTCTTCCCATTGACAGTTACAGCGCCATGCAGCACAAATTGCCTCGCCTGTCTTGCACTGCTCGCAAACAGCGCCCGGAAAATAGCAACAT
cntg-89-219009	CCGTACCACCAGTTGGCGGCGATTCCAGCCGTCAAGGCTCGGGGAAACCGGCTACAACCAAAGTCCGCAAACCTCGGAAGCAGGGGAATGCATCGCAGGG[T/C]CGTTCGACCCTTTTCTGGGTCCATAACGACCCGCAATCGGTCGCGGAGGGCACTCGAGAGGAAACGCTGAAACTCATTCGGTCCCATGTTATGTCCGAGC
cntg-89-268316	GTCGTGGTCGTCTTCCCACCAACGGCGTTGTATGATAGAACACCATGCCCGAATATGATGCATGCGTTATTACGAACAAGTCCACCAAGTCAACGCGTCA[T/C]GGTATTTATTTCTGCTGCGACTCACCTACAACTGTTCTTGCTAGCTGAGGCGCTCCCGTTGTGTCCAGCAAAGTGGTTTACTGGCTTCTTGCAGCAGCCG
cntg-89-97377	GCATGATACCAGGGGATATCTTCCCCAGGGGCAAGGCTTTCAGCGCCATCCCTGGGCAAGGCAAGAGTGCTACCGGGATCCCGCTTAACGAGCCTTAGCA[T/C]GACATCACCGCCCTCGAAAGGCAGAACGCCTTCCTGGCCGCTGAACCATCTCACAGGCCGTGTTTCTGAAATGTAAATGCTGTCCCAGCAAATGGGGCAC
cntg-92-54548	GTAGGCGAGAGTATAACGTCAAGTGCTCGAGGTTGGCCATCGTGGGCTTCAGCCAGGAGCGTGGCAGTTTGCGGTAGCAGTCCTGTGCATTTCGGGCCTA[T/G]ATTAGGACAAAAAAAGGCGAAGTTTGCAAGTGCAACAGAAGGGTCTCAATGCACATACATGGACGAACTGGCTCTCTTCCCGATCAACATTGGTGACATC
cntg-93-112883	GCAGCATCTGCTGCAAGATCGCTACCTGAAACACTGCGACACCCTAAACCCCTTCCCCCGCCTCGCCCTGTCAGTGGCCCGAATAATTACCTTGCGGCTG[T/C]GGATGACGATCCTCTCGCCACGCTGTCGTACCGACAAGACCGCCCGTGAGCATCTGTTCAACATAACCGTTCAGATCCTACGACTCTCAAACGACATGCT
cntg-93-172595	TGGAGATCGTGTCCGTAGCCCAGACCAAGTCTTCCAAGGAGTGTCGGAAGTTGAAGATGTTTCTCGGGTCCTATTCTCAAATTTTGTGGAAAGCTGGCAT[T/C]CTACCTGGCATGCTTGAACTTCGTCGAAAGACCCTCCCTCAAATCATGCAATGCGCTCTGGGTCTTCCAGCCATCAGTTATAACCCTGGTTCGGGCGAAT
cntg-93-203234	TAATACCACTTACCCACAACAAGGATGACCTTCTCGTTGAGAGATTCTTTACGAATCATAGGGTTAAACTGGCCTAAACGGCCATCAGTGGATTCCACGA[T/C]GGGCTCTGTCTTGGCGATCATGGTGAAATATGGGGTGTTATCACGGAATAATGACGAAAGGAGTCAAGATACTGTACAGCAGTATGCAACAGGTGGAGAA
cntg-93-226794	TAGGTCTATATGTGGCGACATGATCTTGTACCATTGGTATATTTTCTTTACGCCCCATCGGCTACCATTGTACTTCCAGATGCGGCAGAATGGATGGATA[A/G]ACTCTGCATCGCGAGTGAAGAAGCGGTCAACTGTTTCCCCTTGGACGGAAGGTGGGGATTGCGTGAGGAGATGAACGACAGTTGAGATTTCCGCAACTGG
cntg-93-26713	AACTGCCTGCTTCTCGCGGTACTAGCGTCCGCTGTTCGCTTTTCCACGCACGATTATTACGAAGGACAAAAGCAAGAAGCGACCGAAGTGTACTCCAAAG[A/G]GTCATGGATGTCGGTGCTCACCGAGCATCTCACAGTGGCGGATAATTTGAGCGTTGAGGTTGTACAAGCCGTGAACTTGCTTGCGATTGTGGACTATACG
cntg-93-281777	AGGAGCCTCTGACAAACTGAATTTAAACCCAGAACCAATAAAGCTCTGATAGCGACGACGTTGGTGATAACGTGTTCATTCCAGATCAGAATAGAGCTCT[A/G]GATCGAAGTTAATTGCTCAGCTGTTGAGCCAACTATATCCGCTAGAAGGGCTCCAATGATTCTGGTTCAGTTAACACAATCTGCCTTGCCTGTAGTATTT
cntg-93-320613	TTTGCGGTCGCTCAGATTACGCTGGATGCCGAGTCAAGTAAGAGCCGAGCTGCGCTCACTGACCTGGTCCGCAGCGCAGAGCAGGCATTGGGCGGATTGG[T/C]GGAATGCACCAAGAAGGATAAGTTTGGTGTACTAGGTTTGACTGGTTTCGTCTATTCTGCTAGATGTTGCTAATAATCAGTGCAGTATATGGCTCTCGGG
cntg-93-55252	AGTGAATATTGCCCGGAAATAGCAGAAGGCTCCACATAAATAACGGCAGCTGGAGCTTGCATTTTGAAAACCAAAATAGGACAGCTCTTTATATGACTAG[C/G]CGTCACATACGTTAGGCCTTTACCTATTCCGGAGCGAATAACTGGGCAATCGTAAAAGATCTTGAAATTAGACCGTGACAAAACCGGAAAAACCGCGCGG
cntg-94-120578	CGGATGATATTGATTGCTGAGAATCCGCGTTTACTGTACGACCAGGCTTCCCCCAAGCCATCCTATCACTAACTCAGTCAATGTGAAGAGAAAATAGCGT[A/G]TCTCACAGCATGCACCGCAGAACCGAGTTCATTGTGCGGAACATTGTGCTCAATCTCTGTGGTATCGCAGTCGACGTCTCAAGGCGGATGCCGGCACTTG
cntg-94-187472	CGCGTATCCTGAGAAAAGTAGCTAGATGACCCAGCTACGTACTGAGGAGATACAAGATGAGAAAGAGGATGGAGATGAGGAGAGATGGGGATGGGCAACC[T/C]AGGTGAGGAGACCCGGGCGGTGGCAGGTCCCAAGCGATGACGCTGATAGCAACCTGGGAAGGCTGCCAATCAGACGGGACCATATATAGTCACGAGACTT
cntg-94-252982	TAGCTTTCGCAGCTCATTGGCGCGAATGGCACAGGATTCACCAGCTGCAGCTCATTTAGCCATAGTAGAGAGCGAGTCGAGGCCTGTTCCATGGTAGCGG[A/G]ACTGGTAGAGCCAGGACCGAAGTGGGAGCTTTTGGTATTTCCGCTGGACGAGCTAGCGGTGTATGGCCGACGCCTGGGCGCCATTGCGCAGTCAATGGCT
cntg-94-313842	GGGAGTTCATGCTCAGCCTGCATGTCAGACTCAGAATGTATCAGCGATGACGACTGGAATCACGGCTACCCGCCGCATCACCCGCTCCCAGTCCCGCTCA[A/T]CGACACCAGCATCCTCTTCTGCTTCGCCCTCTCTCACAGTTCCATCGACATCTTCTAGATCTGCGCCTGAATCACAATCACCAACACCGTCAGCCAGAAT
cntg-94-369145	GCCCGATTTCTTGTCCGGAAAGGAAGCCGCAGCACTTTGCAAGTCAATCATAGTCGACGGCTCATAGCTATCTGCCCATAGTGAGCGCTTATCTGTATGG[C/G]CCCCATCGGAGCGAGAACAATATCGGAACGCGAACGGCGCGTCTTGGAAATCGCCCTGCGTTAGTAGTGGCCGAGGCGCAGATACGTGGATCCCTGGCGT
cntg-94-421031	CCTGTCTCGGTTGAAGTCCCTCCGGCTGAATATCACCAATAGGAGTCGATGGATTAATGGGAGCTCGGATTATGAAGTCTGTCTCCTTACCACCTGGCAC[T/C]TAGCGCGTGCACACGGCGAACTAACTGCGACTGGCTGAGACAGAGACCGGAACCGCACAAGTTCTTCCCCGAACTGCCCTCCGTCTGGCTAGAACCATGC
cntg-94-471241	GGTCGTAGTCGGCAGGGTCGGAGAAGGTGAGGGGAAGCATACCCTGCTTCTTAAGGTTGGTTTCGTGCTGGAGAATATTTGTTAGTCCAAATACTACTTA[T/G]TCTGAATGAGACGCATGAGACTTACAATACGGGCAAAGCTGCGGGTGATGATGGCGAGACCGCCAAGGTGGCGGGGCTCAAGGGCAGCGTGCTCACGAGA
cntg-94-519723	CGGATATGAGGACACCAGCTGCGGAATTCCCGCCATCACACCCAGACTTTGCAAAATTCCTCCCTGCACACTTCAATGAAAAACAGAGATTTGACCTAGC[C/G]CTCTGCGATGGTCAGGTTCTCCGGACACAGGCCCGAGCTGCATATCGCGAAAAGAGGGAAGCCACACGACTAACCCTAACTCAGCTTATCTTGTCACTTG
cntg-94-61669	TACCGGACAAAATATAGGACCCTGAATTGTATCAGATTTGAGTCGTGTAGGGCCCGTCGTTCCAGAAACCTACAGTTCTAGATTAGTTTCATGCAATCAG[T/C]CAAACCGCAGTTCAGCTCTCGCCAATTTGTGGATTCTGAGCAAATCTCCTGTGCATGTGCTGTCTGTCATTTGCAGGCAGTCAAGGCTTCCTGCAAATCT
cntg-94-8803	CCGAGCTCGCTAGGGCCCTCTACACATCCATGTCTACTCTCATGTCTTCGAGTTTAGCAGCAGAAGATCCCAGGAACGCCGATGCTACCTACCCAGGGGA[A/G]ATCACCGAGACGCAGTTTCGGGTCGAAACGGACCAAGACATCCAATTTAACGGCACAGGCCTCTCTTCCTACCAGGCCGTTAGTAAAGACTCTGAGTCCA
cntg-95-13317	TCTGGAGCTCGAGCATGGCCGTCTGCCAGGTAGCGGGGCATAAAGCATCCTGCGCTGGAGGGGCGCTTGATGAGACTGGGGACAGAGACGGATGGGCTGG[A/G]CAGATGAACGGGTGCAGCGTCTCAAGCGACGACCGTAGCGCTCCGAAGCGGTCGATACTTAGCATCCCTGTCATCGTCGACCAGCCGGAAATCTCGCGCG
cntg-95-4399	CCCTCGTGGATCTATGACGATGGCAAGATACGGGCAATCAGGCATCTTCGCGGATGGTCGTAGAGCATTTTTAATTGTCCCCGGCCACTCCTGTAGATCA[T/G]GCCATACGAATGAAGGCACGCTGGCCACTTCATAGCAGTACCTGACAACGAGGTAAGAAGGCTCACTTGACAGCATGAAGGCAAGAAGATTTCGCTCAGA
cntg-95-84791	ACTAGCATTTTTTTCAGTCTCGGTAAGACTCTGCCAGTTGTAGAAAGCTGATGCTGGTCAGACGTGGTATGGAGTTGACAGTCAGAGCTGGCTGTTCGTC[T/G]ACCTAGGCTTCCCCCTGGAACAAGGCGAAGAAACAGACTATAACCAGGGCCCAGTCGTCGATGGTCAGTTCATAATTGCCAAGACGCCTACCACCCTTTC
cntg-96-1712	TTACTTGTGTGAACTATAATGTACAGAATTCAGTTATTGCTATTTTACAGTATTCCAGGCCGAACCGTCAATGCATAATGCTTCCAACCAATACACGCTA[A/G]GGGAACTCCGAAACACCCATACAGTGTTGTCAACAGGACGTAAAATAAAACGAAAAGGAATGTGACTAAACAATGCTCTGCCTCCAGCGGTCAATGACGG
cntg-96-47134	TCGGGAATGAAACCAATCCGTAACCTGAATCATAGAGACAAATGTTGGGACTAGGAAATAGGGGAGAACAAGCCGTGTTTCCGAGTCAAGGAGCTACCTC[A/C]CCAATGGGGTTTTGTGATAACAGCACTGGGACGCGACGGTTAGCTGCTCCACGGCCCACCCCAACCCCAAATAGCATCCAAATATAGGTCCAGGACCCAA
cntg-96-79455	GTGGTGCCCTCGTCTCATAGGTTTCTGGCCCATCCAGCGGGTCCGACGCTTTGTACAGGCTCCGGTCATCGAAATCGTCCACCGTATTGCTGCTGGAGAG[A/G]CTCTCGGGTGTATGCGGCATGCCGTTTTTCGAATTCTTCTTCAAACCTTTGTGCGTTAACTGCAGTACCCCGGCAGTATGTTCCAACAACCTCTTCTGTA
cntg-97-1915	AAGCGCTGCGGAAGTTGGAACAGAGTAGCAAACCACATCGCGCCCTGGCAGATGCAGTTCTATGAGGAAAGGCTTGGTTAGGGCAAATGCCCTGTATTAG[T/G]GCATGGGACAGAGGCTGGCCGGCCTTACAGCAGCATTGCAACCCAGAACCGGTTATAATTCAATTTCCGCGGGCGGACAGGCCAGTCTTGTTCTGAATAG
cntg-97-19323	GGGCTTCGCGGGCTAGATCCACTAGCTCCTCAGCCAAGGCGGCCTTCTTCTTCTCGATAAGGGCCCGCTTGTTGTTTAGTGAATTTCGTTTCTGCTGAAT[T/C]TGCTCGTCGACGTTCTGTGACGTTGGAGCGATGGACTCCACAAGGTCTCTGTCTAGGATTGCCATTCTTTCCATTGGACGGCCATAATCCATGATCTGAT
cntg-98-134044	CCTCGTCAGTTGGAGTTTCTTCTGTGGCCTGTTCTACGGGAGCAGCCTCGCTCGGTTCAGGCTCCTTTGTAGGCTCCATTGACGGTTCCTCCGCCGCTGC[A/T]GCTTCCTCAACCGTAGGTGCGGGTGCTTCTTCAATGGCCTCAGGTTGCGCCTCAGCTGGAGTTTCTGGTTCGGCGGCCTTGGGGTCATCTTCCGCTGTCT
cntg-98-181129	ACTCCACGGAAAATAAACTGGAACGGTTTCTTACCATTAAGCTCGGTGACAAGATCTGCTAGATGCAGTGCCCTGTATAAGAATCGGAGTGAGCATGTGC[T/C]CGCCGTCAGTCAAAAAAGCTAAAGCCTACCTAACCATACTGAAGTGACCAGTATCTGAGGACAAGAGCATCTTTTGCTTTTCTTGGCCTAATAAACTCGC
cntg-98-238755	ACAGCTAGCGAGCCGCAATAGAATTGCAATTTTCCACATAGCCCGGTTTATGCCTAACCTGAATCTTGACGACCTCGTGCCCGCAAAACTGAAAAGCATT[C/G]TGGAAAACCCGGGAATCACCAAAACTGGAGTTAATATTAGAGCAGACTGTACCCGCCTACGGAAATATCTAGGAATCAACGCTCGTGGTACCTTTGAGCT
cntg-98-289621	ACTGCTTTCTCTAATTCCGGCGAAATTCTATTACGGGGAAGATGGCAGCGTACGTCCTACCTCAATATCTTACCCTTTGCTGCAAAAGCAGGGATTGTTT[T/C]CCGTTTTCCTCTGGCTTTACCGCCCCATCCACGATTTCATGATCGAATTATATTGATTCAATTATCTGGATAGGACCAATGGAAGCGGAAAAAGCAGACG
cntg-98-334433	CCGGGGCCTCATTGTTCCTCCCAACCGTCAAGAATAGAAGCGAGATCAATTGAAAACAGTCATCCAATACGTAATCCACTGTATTAGAAGCACATAATTA[A/G]CACAAATCGGGTCAATTTGCTTTGGGGGTCCATGCTACTAACAGCGATTATGGGCCAGACGACGGTTTTGGTCTTTCCGAACAGCATTGAGCTTTTCTAT
cntg-98-372918	CCTCGACGATAGGGACGGCCCGGGGCACAACGCAGGGGTCGTGGCGCCCCTTGGCTTCCAAAACGCCTTCGCCAAAGTCATAGGTAGCCGTCTGCTGCGC[T/C]TGCCCGATTGTAGCAGGGGGCTTGAATGCAACACGGAAGTAGATGGACGCACCGTTGGAGATACCACCCTGGATACCGCCGGAGTTGTTGGTCTTGGTGA
cntg-98-391274	TGAATGAGAGGTTACGCCAGGTTGGCCTGGCGCAGGGCATGGTAACCTTCGCAAGGTGGGAACCGCTACTTGCGAACATGTTAGAGTAGGTGCTAAGAGT[T/C]GTGAAGGAATTTCTCAGAAAACAAAGCTGTCGATTACGTGGAGACAGAGAAGACACAAACAGTGTTGCACGAATTAGAGAAGGATTGGTGGATTCTAGCT
cntg-98-400799	GAGCATCAGAGGCCAAAGACTCTGTCGTAATGTCAAATTTGCTGCCGATGTAGTCTTGGTATTGTCGACCCGCAACCCAGACCGGGTCTTCAAAAACCGA[A/G]CGAAACCCATCTCGAGCAGGGAGTGAAGCCGAGTTGGACTTTATAATTCACACTGGGAACTGATGGTATAAATGGCGCCAAAAAGCGGCACATAAAGACG
cntg-98-453404	CGCCAAGGAGGTCAAGTCCTGCGACGATAAAGAAGGCGAGGAGCATGCGATTGGAGTCATTTGATGTATATAAACCCGGTAAGAATGTCTTGAGGCATCG[A/G]AGGAAGAATGTGACATGGCGGTCTTTCGTAAACACAGCTTCCGACATGGCTGACTCTCAGCTCTCTGAAGGAAAGTCAAGCAGATCGAAATGAACTAAAG
cntg-98-505170	TATATAATTACCAATCATGTCTCATTAGCATTCCAGGTTAGAGGTAATAATCCGTCACCCCCCTGACAAATCTCCCTTGGGAACGCAAAGCCCCAAACGA[A/G]TAAAGTAGTCACGATGAGAGTAGAATAGCTCCCACAGTCGAAACCTAGGTGGAAGTATACCCCATGGCAGACACGAGGTACTCTGGGATTCCAGATATGG
cntg-98-550636	AAAGACAATATCAAAGTCAACATCTCGTTCGACAAGGGTGAATAACCGCAGACTGATTGCTGACATCAATGCTCAAAAGCAAGCTCTACCATCGCAGGGT[A/G]GCGATAGCGATGTTCTTCGATTTAACCAATTGAAAAAACGGAAAAAGCCTGTGCGTTTTGCACGATCAGCTATTCATAATTGGGGGCTCTATGCTGAAGT
cntg-98-61435	CGGCTTACCCCGACTTCTCTCGCTACTGGGACGTGATTGAGAAGCACAAGGTGACCCAATTCTATGTGGCACCCACTGCCCTGCGATTGTTGAAGAGGGC[T/C]GGTGACCACCACATCCACCACAAGATGGAACATCTACGTGTCCTGGGATCCGTCGGCGAGCCCATTGCTGCTGAGGTCTGGAAGTGGTACTTCGAGAAGG
cntg-98-7926	CATTGATTTTATGACACCGGAGCAGCGCGCTCTTCTCCCCGACCCAACTGCTGACCTGCACTGGTCTAAATTCCGGGGCGCCATCCACGATATATTTGCT[A/G]AGAACGCTGAGAAGCACCCGGAAAAGCTTTGCGTTGTCGAGACGAAGTCCGCCACTTCTTCTCACCGCGAGTTCACTTATAGACAAATCAATGAGGCGTC
